# Supplementary material for: Understanding psychiatric-legal disagreements in not criminally responsible on account of mental disorder cases: a gradient boosting model perspective
Source: Front Psychol. 2026 Jan 6;16:1666828. doi: 10.3389/fpsyg.2025.1666828 (PMC12815741; doi:10.3389/fpsyg.2025.1666828)
Supplement: Supplementary file 2 [file Table_1.XLSX]

## Sheet: Sheet1
Patient présent à l'audience? (0= Non, 1= Oui)	Patient représenté par avocat? (0= Non, 1= Oui)	Si représenté, est-ce l'aide juridique? (0= Non, 1= Oui)	Présence du DPCP? (0= Non, 1= Oui)	Présence de famille/ami? (0= Non, 1= Oui)	Sous l'égide de la CETM depuis quand?	Pour quel(s) motifs?	À l'audience précédente, quel était le verdict?	Demande (s) de l'avocat du patient	Sexe (H, F, Autres)	Âge (en année)	Enfants? (0= Non, 1= Oui, 2= Non disponible)	Habite seul? (0= Non, 1= Oui, 2= Non disponible)	Famille/entourage impliquée? (0= Non, 1= Oui, 2= Non disponible)	Itinérance? (0= Non, 1= Oui, 2= Non disponible)	Emploi? (0= Non, 1= Oui, 2= Non disponible)	Hospitalisé? (0= Non, 1= Oui, 2= Non disponible)	Si oui, depuis combien de temps? (en )	Connu de la psychiatrie depuis combien de temps? (en année)	Notion d'hospitalisations antérieures? (en nombre)	Notion d'incarcération antérieures? (0= Non, 1= Oui, 2= Non disponible)	Policiers impliqués dans la dernière année? (0= Non, 1= Oui, 2= Non disponible)	Diagnostic principal? (copier coller le diagnostic retenu)	Autres diagnostics mentionnés (copier coller au besoin)	Habitudes de vie: tabac? (si mentionné 0= Non, 1= Oui)	Habitudes de vie: alcool? (si mentionné 0= Non, 1= Oui)	Habitudes de vie: cannabis? (si mentionné 0= Non, 1= Oui)	Habitudes de vie: stimulants? (si mentionné 0= Non, 1= Oui)	Habitudes de vie: autres	Antécédents médicaux	Adhérence/observane à la médication? (si mentionné 0= Non, 1= Oui)	Se présente à ses RDV de suivi? (si mentionné 0= Non, 1= Oui)	Hallucinations auditives (si mentionné 0= Non, 1= Oui)	Hallucinations visuelles (si mentionné 0= Non, 1= Oui)	Hallucinations autres (préciser) (si mentionné 0= Non, 1= Oui)	Délire paranoide (si mentionné 0= Non, 1= Oui)	Délire persécution (si mentionné 0= Non, 1= Oui)	Délire grandiose (si mentionné 0= Non, 1= Oui)	Délire somatique (si mentionné 0= Non, 1= Oui)	Délire érotomane (si mentionné 0= Non, 1= Oui)	Délire autre (préciser) (nom du délire ou explication)	Trouble de la pensée (préciser) (expliquer)	Agressivité (si mentionné 0= Non, 1= Oui)	Violence auto-dirigée (dernière année, préciser si physique ou verbale)	Violence hétérodirigée (dernière année, préciser si physique ou verbale)	Autocritique (décrire selon informations disponibles - bonne, partielle, pauvre, absente)	Jugement (décrire selon informations disponibles : bon, partiel, pauvre, absent)	Antécédents judiciaires pertinents (si mentionner inscrire)	Dans la dernière année (vol)? (si mentionné 0= Non, 1= Oui)	Dans la dernière année (effraction)? (si mentionné 0= Non, 1= Oui)
1	1	0	1	0	2019	Assault (ss. 265-268); Criminal Harassment (s. 264); Mischief (s. 430); Obstruct Peace Officer (s. 129); Trespass at Night (s. 177); Uttering Threats (s. 264.1)	Detention avec modalites	Unspecified	H	non-précisé	0	1	0	1	2	1	N/A	32	6	1	1	Bipolar Disorder, Unspecified; Bipolar I Disorder; Narcissistic Personality Disorder	Multiple: Medical Physical Condition; Neurocognitive / Organic	0	1	0	1	1	Non-précisé	0	1	0	0	1	0	0	0	0	0	0	0	1	0	1	Partiel	Pauvre	Assault (ss. 265-268); Criminal Harassment (s. 264); Intimidation (s. 423); Mischief (s. 430); Uttering Threats (s. 264.1)	0	0
1	0	0	1	0	2015	Assault (ss. 265-268); Fail to Comply with Probation Order (s. 733.1)	Liberation avec modalites	Unspecified	H	non-précisé	1	0	0	0	0	1	153	11	2	1	1	Schizophrenia	Unspecified	1	1	1	1	1	Non-précisé	1	1	1	0	0	1	0	0	0	0	0	0	1	0	1	Bon	Bon	Assault (ss. 265-268); Assault with a Weapon (s. 267); Criminal Harassment (s. 264); Fail to Comply (various); Fail to Comply with Probation Order (s. 733.1); Fail to Comply with Release Order (s. 145); Mischief (s. 430); Obstruct Peace Officer (s. 129); Theft (ss. 322-334)	0	0
1	1	0	1	0	2021	Fail to Comply with Probation Order (s. 733.1)	Liberation avec modalites	Liberation inconditionnelle	H	non-précisé	0	0	0	0	0	0	N/A	19	3	2	0	Narcissistic Personality Disorder; Psychotic Disorder, Unspecified	Unspecified	0	1	1	0	2	Non-précisé	1	1	0	0	0	1	1	0	0	0	0	0	1	0	1	Partiel	Partiel	Fail to Comply (various); Fail to Comply with Probation Order (s. 733.1); Fail to Comply with Release Order (s. 145); Mischief (s. 430); Uttering Threats (s. 264.1)	0	0
1	1	0	1	0	2019	Other/Unspecified	Liberation avec modalites	Unspecified	H	non-précisé	2	0	2	0	0	0	N/A	4	1	1	0	Unspecified	Unspecified	2	2	2	2	2	Non-précisé	1	1	0	0	0	0	0	0	0	0	0	0	0	0	0	Bon	Bon	Assault (ss. 265-268); Assault with a Weapon (s. 267); Break and Enter (s. 348); Resist Peace Officer (s. 129); Theft (ss. 322-334)	0	0
1	0	0	1	0	2021	Assault (ss. 265-268); Assault with a Weapon (s. 267)	Detention avec modalites	Unspecified	H	non-précisé	0	0	2	0	1	1	N/A	21	4	1	0	Schizophrenia	Unspecified	2	2	1	1	1	Non-précisé	1	1	0	0	1	1	0	0	0	0	0	0	0	0	0	Bon	Bon	Assault (ss. 265-268); Assault with a Weapon (s. 267); Break and Enter (s. 348); Fail to Comply (various); Fail to Comply with Probation Order (s. 733.1); Mischief (s. 430); Possession Offence (various); Theft (ss. 322-334); Uttering Threats (s. 264.1)	0	0
1	1	0	1	0	2012	Assault (ss. 265-268); Fail to Comply with Probation Order (s. 733.1); Mischief (s. 430)	Detention avec modalites	Suivre recommandation psychiatre	H	non-précisé	0	0	1	0	0	1	6939	18	1	0	1	Schizophrenia	Multiple: Neurocognitive / Organic; Personality Disorder; Substance Use Disorder	2	2	2	2	1	Non-précisé	1	1	1	0	0	0	1	0	0	0	0	1	1	0	0	Pauvre	Pauvre	Fail to Comply (various); Fail to Comply with Probation Order (s. 733.1); Mischief (s. 430)	0	0
1	0	0	1	0	2011	Assault (ss. 265-268); Fail to Comply with Probation Order (s. 733.1); Possession of Controlled Substance (CDSA); Theft (ss. 322-334)	Detention avec modalites	Unspecified	F	non-précisé	0	0	0	0	0	1	710	3	34	2	0	Schizophrenia	Unspecified	2	2	2	2	1	Non-précisé	1	1	1	0	0	0	1	0	0	0	0	0	1	0	1	Bon	Bon	Assault (ss. 265-268); Fail to Comply (various); Fail to Comply with Probation Order (s. 733.1); Fail to Comply with Release Order (s. 145); Possession Offence (various); Theft (ss. 322-334)	0	0
1	1	0	1	1	2021	Other/Unspecified	Liberation avec modalites	Liberation inconditionnelle	H	non-précisé	1	0	1	0	0	0	N/A	2	2	0	0	Unspecified	Unspecified	0	0	0	0	2	Non-précisé	1	1	0	0	0	0	0	0	0	0	0	1	0	0	0	Absent	Absent	Unspecified	0	0
1	0	0	0	0	2017	Other/Unspecified	Liberation avec modalites	Unspecified	H	non-précisé	0	0	1	0	1	1	3652	9	9	0	0	Schizophrenia	Unspecified	0	1	1	1	1	Non-précisé	1	1	0	0	0	0	0	0	0	0	0	0	1	0	0	Bon	Bon	Unspecified	0	0
1	1	0	1	0	1992	Assault (ss. 265-268); Theft (ss. 322-334)	Liberation avec modalites	Liberation avec modalites	H	non-précisé	0	0	2	0	0	1	11688	31	1	0	0	Psychotic Disorder, Unspecified	Unspecified	0	1	0	0	2	Neurodéveloppemental/Psychiatrique	1	1	0	0	0	0	0	0	0	1	0	1	0	0	0	Absent	Absent	Unspecified	0	0
1	1	0	1	1	2022	Other/Unspecified	Detention avec modalites	Other	H	non-précisé	0	0	1	0	0	1	2191	5	2	0	0	Psychotic Disorder, Unspecified	Unspecified	0	1	1	1	1	Non-précisé	1	1	0	0	0	0	1	0	0	0	0	0	1	0	0	Partiel	Partiel	Fail to Comply with Probation Order (s. 733.1); Mischief (s. 430); Possession Offence (various); Uttering Threats (s. 264.1)	0	0
1	1	0	1	0	2017	Assault (ss. 265-268)	Detention	Unspecified	H	non-précisé	0	0	0	0	0	1	2922	43	30	0	0	Anxiety Disorder, Unspecified; Schizophrenia	Unspecified	0	0	0	0	2	Non-précisé	1	1	1	0	0	0	1	0	0	0	0	1	1	1	1	Partiel	Partiel	Assault (ss. 265-268)	0	0
1	1	0	1	0	2022	Aggravated Assault (s. 268); Assault (ss. 265-268); Break and Enter (s. 348)	Detention	Other	H	non-précisé	0	1	0	0	1	1	365	9	1	2	0	Schizophrenia	Unspecified	0	0	1	0	2	Non-précisé	1	1	0	0	0	1	0	0	0	0	0	0	1	0	0	Partiel	Partiel	Unspecified	0	0
1	1	0	1	0	2021	Theft (ss. 322-334); Weapons Offence (various)	Detention avec modalites	Unspecified	H	non-précisé	0	0	1	0	1	1	2922	16	3	1	0	Schizophrenia	Neurodevelopmental Disorder	0	1	1	1	2	Non-précisé	1	1	0	0	0	0	0	0	0	0	1	0	1	0	1	Partiel	Partiel	Assault (ss. 265-268); Possession Offence (various); Resist Peace Officer (s. 129)	0	0
1	1	0	1	0	2022	Other/Unspecified	Liberation avec modalites	Unspecified	H	non-précisé	0	0	1	0	0	1	4383	31	2	0	0	Unspecified	Other/Unspecified	0	0	0	0	2	Non-précisé	0	0	0	0	0	0	0	0	0	0	0	1	0	0	0	Pauvre	Pauvre	Aggravated Assault (s. 268); Assault (ss. 265-268)	0	0
1	1	1	1	0	2021	Assault (ss. 265-268)	Liberation avec modalites	Other	H	non-précisé	0	0	1	1	0	1	N/A	6	3	0	0	Cannabis Use Disorder; Psychotic Disorder, Unspecified	Unspecified	1	1	1	0	2	Infectieux	1	1	0	0	0	0	0	0	0	0	0	0	0	0	0	Bon	Bon	Assault (ss. 265-268); Fail to Comply (various); Fail to Comply with Release Order (s. 145); Possession Offence (various); Theft (ss. 322-334)	0	0
1	1	0	1	0	2021	Other/Unspecified	Liberation avec modalites	Detention stricte	H	non-précisé	1	0	0	0	0	1	1826	40	4	1	0	Schizoaffective Disorder	Multiple: Personality Disorder; Substance Use Disorder	0	0	1	0	2	Non-précisé	0	0	1	1	0	0	0	1	0	0	1	0	1	0	1	Pauvre	Pauvre	Fail to Comply with Probation Order (s. 733.1)	0	0
1	1	1	1	0	2010	Fail to Comply with Probation Order (s. 733.1)	Liberation avec modalites	Suivre recommandation psychiatre	H	non-précisé	0	0	0	0	0	1	2556	18	2	1	0	Schizophrenia	Multiple: Personality Disorder; Psychotic Disorder; Substance Use Disorder	0	1	1	1	1	Cardiovasculaire; Endocrine/Metabolique; Neurologique	1	1	0	0	0	0	0	0	0	0	0	0	1	0	1	Pauvre	Partiel	Assault (ss. 265-268); Break and Enter (s. 348); Fail to Comply (various); Fail to Comply with Probation Order (s. 733.1); Fail to Comply with Release Order (s. 145); Mischief (s. 430); Possession Offence (various); Theft (ss. 322-334); Uttering Threats (s. 264.1)	0	0
1	1	1	1	1	2008	Assault (ss. 265-268)	Liberation avec modalites	Other	H	non-précisé	1	0	1	0	0	1	2191	24	12	2	0	Schizophrenia	Multiple: Personality Disorder; Psychotic Disorder; Substance Use Disorder	0	0	1	1	1	Non-précisé	1	1	0	0	0	0	0	1	0	0	0	1	1	0	1	Pauvre	Partiel	Assault (ss. 265-268); Assault with a Weapon (s. 267); Fail to Comply (various); Fail to Comply with Probation Order (s. 733.1); Fail to Comply with Release Order (s. 145); Obstruct Peace Officer (s. 129); Possession Offence (various)	0	0
1	1	1	1	1	2022	Assault (ss. 265-268)	Detention avec modalites	Detention stricte	H	non-précisé	1	0	2	0	0	1	487	3	1	1	1	Unspecified	Multiple: Personality Disorder; Psychotic Disorder; Substance Use Disorder	0	1	1	0	2	Non-précisé	1	1	0	0	1	0	0	0	0	0	0	0	1	0	1	Partiel	Partiel	Assault (ss. 265-268); Theft (ss. 322-334); Uttering Threats (s. 264.1); Weapons Offence (various)	0	1
1	1	0	1	0	2019	Assault (ss. 265-268); Uttering Threats (s. 264.1)	Detention stricte	Unspecified	H	non-précisé	0	0	1	2	0	1	1857	29	2	2	1	Schizophrenia	Multiple: Neurodevelopmental Disorder; Personality Disorder	0	1	0	1	1	Non-précisé	2	2	1	0	0	1	1	0	0	0	0	0	1	0	1	Pauvre	Pauvre	Unspecified	0	0
1	1	0	1	1	2022	Assault (ss. 265-268); Uttering Threats (s. 264.1)	Detention stricte	Unspecified	H	non-précisé	0	0	1	0	0	1	601	20	2	1	1	Unspecified	Developmental / Attachment	0	0	0	0	2	Non-précisé	1	1	0	0	0	0	0	0	0	0	0	1	1	1	1	Pauvre	Pauvre	Assault (ss. 265-268); Fail to Comply (various); Fail to Comply with Probation Order (s. 733.1); Fail to Comply with Release Order (s. 145); Obstruct Peace Officer (s. 129); Uttering Threats (s. 264.1)	0	0
1	1	1	1	0	2022	Other/Unspecified	Liberation avec modalites	Other	H	non-précisé	0	0	1	0	0	0	N/A	1	0	0	1	Unspecified	Other/Unspecified	1	1	1	0	2	Traumatisme craniocerebral/TBI	2	2	0	0	0	0	0	0	0	0	0	1	0	0	0	Absent	Absent	Unspecified	0	0
1	0	0	1	0	2022	Criminal Harassment (s. 264)	2	Unspecified	H	non-précisé	0	1	1	0	1	0	N/A	8	2	0	1	Alcohol Use Disorder; Cannabis Use Disorder; Schizoaffective Disorder; Stimulant Use Disorder (Amphetamine-Type)	Unspecified	0	1	1	1	1	Non-précisé	1	1	0	0	0	0	0	1	0	0	1	0	0	0	0	Partiel	Partiel	Other/Unspecified	0	0
1	1	1	1	0	2013	Assault (ss. 265-268); Assault with a Weapon (s. 267); Criminal Harassment (s. 264); Theft (ss. 322-334)	Liberation avec modalites	Unspecified	H	non-précisé	0	0	1	0	0	0	N/A	13	9	0	0	Schizophrenia	Substance Use Disorder	0	1	1	1	1	Non-précisé	1	1	0	0	0	0	0	0	0	0	0	1	0	0	0	Partiel	Bon	Fail to Comply (various); Fail to Comply with Probation Order (s. 733.1); Mischief (s. 430); Possession Offence (various); Theft (ss. 322-334); Uttering Threats (s. 264.1)	0	0
1	1	0	1	0	2021	Mischief (s. 430); Uttering Threats (s. 264.1); Weapons Offence (various)	Liberation avec modalites	Other	H	non-précisé	0	1	1	0	0	0	N/A	21	15	0	0	Unspecified	Unspecified	0	0	1	1	1	Non-précisé	1	1	0	0	0	0	1	0	0	0	0	0	0	0	0	Pauvre	Partiel	Assault (ss. 265-268); Uttering Threats (s. 264.1)	0	0
1	1	0	1	0	2005	Other/Unspecified	Liberation avec modalites	Liberation inconditionnelle	H	non-précisé	0	0	0	0	0	0	N/A	28	2	1	0	Unspecified	Multiple: Personality Disorder; Psychotic Disorder	1	0	1	0	2	Non-précisé	1	1	0	0	0	0	0	0	0	1	1	1	1	1	0	Pauvre	Partiel	Other/Unspecified	0	0
1	0	0	1	0	2019	Assault (ss. 265-268); Assault with a Weapon (s. 267); Uttering Threats (s. 264.1)	Liberation avec modalites	Unspecified	H	non-précisé	0	1	0	0	0	0	N/A	23	2	1	0	Schizoaffective Disorder	Multiple: Personality Disorder; Substance Use Disorder	0	0	1	0	2	Traumatisme craniocerebral/TBI	1	1	0	0	1	1	1	0	0	0	1	1	1	1	0	Pauvre	Pauvre	Assault (ss. 265-268); Fail to Comply with Probation Order (s. 733.1); Theft (ss. 322-334); Uttering Threats (s. 264.1)	0	0
1	0	0	1	0	2017	Other/Unspecified	Liberation avec modalites	Unspecified	H	non-précisé	0	0	1	0	1	0	N/A	6	2	0	0	Unspecified	Substance Use Disorder	0	1	1	1	1	Non-précisé	1	1	0	0	1	0	0	0	0	0	1	0	0	0	0	Partiel	Partiel	Unspecified	0	0
1	1	0	1	1	2022	Aggravated Assault (s. 268); Assault (ss. 265-268); Weapons Offence (various)	Liberation avec modalites	Unspecified	H	non-précisé	0	0	1	0	1	0	N/A	5	2	0	1	Unspecified	Multiple: Mood Disorder; Psychotic Disorder	0	0	1	0	2	Non-précisé	1	1	0	0	0	0	1	1	0	0	0	0	0	0	0	Bon	Bon	Unspecified	0	0
1	1	1	1	0	2021	Assault (ss. 265-268)	Liberation avec modalites	Unspecified	F	non-précisé	0	0	1	0	0	0	N/A	2	0	0	0	Schizophrenia	Unspecified	0	0	0	0	2	Neurologique	1	1	1	1	0	1	0	0	0	0	0	1	0	0	0	Bon	Bon	Unspecified	0	0
1	1	1	1	0	2019	Assault (ss. 265-268)	Liberation avec modalites	Other	H	non-précisé	1	0	1	0	0	0	N/A	7	2	2	1	Schizoaffective Disorder	Personality Disorder	1	0	0	0	2	Non-précisé	1	1	0	0	1	0	0	0	0	0	0	0	1	1	0	Absent	Partiel	Criminal Harassment (s. 264)	0	0
1	0	0	1	0	2016	Aggravated Assault (s. 268); Assault (ss. 265-268)	Liberation avec modalites	Unspecified	H	non-précisé	0	0	1	0	0	0	N/A	17	14	0	0	Schizophrenia	Multiple: Personality Disorder; Substance Use Disorder	0	0	1	1	1	Genetique/Congenital	0	1	1	0	0	0	0	0	0	0	0	0	0	0	0	Pauvre	Partiel	Assault (ss. 265-268); Assault with a Weapon (s. 267); Mischief (s. 430); Possession Offence (various); Theft (ss. 322-334)	0	0
1	1	1	1	0	2014	Assault (ss. 265-268)	Liberation avec modalites	Suivre recommandation psychiatre	F	non-précisé	1	0	1	0	1	0	N/A	9	7	1	1	Unspecified	Unspecified	0	0	0	0	2	Non-précisé	1	1	0	0	0	0	1	0	0	0	0	1	1	0	1	Pauvre	2	Assault (ss. 265-268)	0	0
1	0	0	1	0	2021	Assault (ss. 265-268)	Liberation avec modalites	Unspecified	H	non-précisé	0	0	0	0	1	0	N/A	3	2	0	0	Schizophrenia	Multiple: Personality Disorder; Substance Use Disorder	0	1	1	1	1	Non-précisé	1	1	0	0	0	0	0	0	0	0	0	0	0	0	0	Pauvre	Partiel	Unspecified	0	0
1	0	0	1	0	2019	Assault (ss. 265-268); Assault with a Weapon (s. 267); Criminal Harassment (s. 264); Uttering Threats (s. 264.1)	Liberation avec modalites	Unspecified	H	non-précisé	1	0	0	0	1	0	N/A	3	2	1	1	Unspecified	Personality Disorder	0	1	1	1	1	Non-précisé	1	0	0	0	0	0	0	0	0	0	0	0	0	0	0	Pauvre	Partiel	Assault (ss. 265-268); Fail to Comply (various); Fail to Comply with Release Order (s. 145); Forcible Confinement (s. 279(2)); Obstruct Peace Officer (s. 129); Possession Offence (various); Theft (ss. 322-334); Uttering Threats (s. 264.1); Weapons Offence (various)	0	0
1	1	1	1	0	2019	Assault (ss. 265-268)	Detention avec modalites	Unspecified	H	non-précisé	2	0	2	2	2	1	N/A	3	2	1	1	Psychotic Disorder, Unspecified; Schizophrenia; Stimulant Use Disorder (Amphetamine-Type); Stimulant Use Disorder (Cocaine)	Multiple: Personality Disorder; Substance Use Disorder	0	2	2	1	1	Non-précisé	1	1	1	1	0	0	0	1	0	0	1	0	1	0	1	Pauvre	Partiel	Break and Enter (s. 348); Criminal Harassment (s. 264); Fail to Comply (various); Fail to Comply with Probation Order (s. 733.1); Fail to Comply with Release Order (s. 145); Mischief (s. 430); Uttering Threats (s. 264.1)	0	0
1	1	0	1	0	2022	Break and Enter (s. 348); Mischief (s. 430); Theft (ss. 322-334)	Liberation avec modalites	Unspecified	H	non-précisé	2	2	2	2	2	0	N/A	15	2	0	0	Unspecified	Multiple: Personality Disorder; Substance Use Disorder	2	2	1	1	1	Non-précisé	0	1	0	0	0	1	1	0	0	0	0	0	0	0	0	Partiel	Pauvre	Fail to Comply with Probation Order (s. 733.1); Theft (ss. 322-334)	0	0
1	1	1	1	0	2015	Assault (ss. 265-268); Assault with a Weapon (s. 267); Break and Enter (s. 348); Fail to Comply with Probation Order (s. 733.1); Mischief (s. 430); Weapons Offence (various)	Liberation avec modalites	Suivre recommandation psychiatre	H	non-précisé	0	0	1	0	0	0	N/A	23	2	0	0	Antisocial Personality Disorder; Schizoaffective Disorder; Stimulant Use Disorder (Cocaine)	Unspecified	0	0	0	1	1	Non-précisé	1	1	0	0	0	1	1	0	0	0	0	0	1	0	1	Partiel	Partiel	Fail to Comply (various); Fail to Comply with Probation Order (s. 733.1); Fail to Comply with Release Order (s. 145); Mischief (s. 430); Obstruct Peace Officer (s. 129); Possession Offence (various); Theft (ss. 322-334); Uttering Threats (s. 264.1)	0	0
1	1	0	1	0	2014	Other/Unspecified	Detention avec modalites	Unspecified	H	non-précisé	2	0	2	2	2	2	N/A	2	2	2	0	Unspecified	Multiple: Personality Disorder; Substance Use Disorder	0	1	0	0	2	Non-précisé	1	1	0	0	0	0	0	0	0	0	0	2	1	2	1	Bon	Bon	Assault (ss. 265-268); Assault with a Weapon (s. 267); Fail to Comply (various); Fail to Comply with Probation Order (s. 733.1); Fail to Comply with Release Order (s. 145); Mischief (s. 430); Possession Offence (various); Theft (ss. 322-334); Uttering Threats (s. 264.1)	0	0
1	0	0	1	0	2023	Mischief (s. 430); Theft (ss. 322-334)	Detention stricte	Unspecified	H	non-précisé	2	0	1	0	0	1	N/A	2	2	1	1	Unspecified	Unspecified	0	0	1	0	2	Non-précisé	1	1	2	2	2	2	2	2	2	2	2	2	1	2	1	Partiel	Partiel	Fail to Comply with Release Order (s. 145); Mischief (s. 430); Possession Offence (various); Uttering Threats (s. 264.1)	1	0
1	1	1	1	0	2023	Assault (ss. 265-268); Assault with a Weapon (s. 267); Mischief (s. 430)	Detention	Unspecified	H	non-précisé	1	0	2	0	1	1	25	14	2	1	1	Narcissistic Personality Disorder	Unspecified	0	1	1	1	1	Non-précisé	1	1	0	0	2	0	1	1	0	0	2	2	1	2	1	Partiel	Partiel	Assault (ss. 265-268); Mischief (s. 430); Obstruct Peace Officer (s. 129); Possession Offence (various)	0	0
1	1	0	1	0	2023	Criminal Harassment (s. 264); Uttering Threats (s. 264.1)	Detention	Unspecified	H	non-précisé	0	1	2	0	0	1	40	19	2	0	1	Psychotic Disorder, Unspecified	Neurodevelopmental Disorder	0	0	0	0	2	Non-précisé	1	1	1	0	2	0	1	0	0	1	1	1	1	2	1	Pauvre	Pauvre	Assault (ss. 265-268); Fail to Comply with Probation Order (s. 733.1)	0	0
1	1	1	1	0	2006	Uttering Threats (s. 264.1)	Liberation avec modalites	Liberation inconditionnelle	H	non-précisé	0	0	0	0	0	0	N/A	19	2	1	1	Schizoaffective Disorder; Schizophrenia	Unspecified	0	1	1	1	1	Non-précisé	1	0	2	2	2	2	1	2	2	2	2	2	1	2	1	Absent	Pauvre	Break and Enter (s. 348); Mischief (s. 430); Possession Offence (various); Theft (ss. 322-334)	1	1
1	1	1	1	0	2021	Assault (ss. 265-268); Assault with a Weapon (s. 267); Fail to Comply with Probation Order (s. 733.1)	Liberation avec modalites	Liberation inconditionnelle	H	non-précisé	1	1	0	1	0	0	N/A	9	2	1	0	Psychotic Disorder, Unspecified	Substance Use Disorder	0	1	1	1	1	Non-précisé	1	1	1	0	2	1	1	0	0	1	2	2	1	2	1	Absent	Absent	Assault (ss. 265-268); Assault with a Weapon (s. 267); Criminal Harassment (s. 264); Fail to Comply with Probation Order (s. 733.1); Possession Offence (various); Theft (ss. 322-334); Uttering Threats (s. 264.1)	0	0
1	1	0	1	0	2010	Other/Unspecified	Liberation avec modalites	Other	H	non-précisé	0	1	0	0	0	0	N/A	27	2	0	0	Schizophrenia	Unspecified	0	0	0	0	2	Non-précisé	1	1	0	0	0	0	0	1	0	1	2	2	0	2	2	Absent	Absent	Other/Unspecified	0	0
1	1	0	1	0	2022	Assault (ss. 265-268); Obstruct Peace Officer (s. 129); Theft (ss. 322-334); Weapons Offence (various)	Liberation avec modalites	Unspecified	H	non-précisé	0	1	1	0	1	0	N/A	1	2	0	1	Psychotic Disorder, Unspecified	Substance Use Disorder	0	0	1	1	1	Non-précisé	1	1	0	0	0	0	0	0	0	0	2	2	1	2	1	Bon	Bon	Break and Enter (s. 348); Theft (ss. 322-334)	0	0
1	1	0	1	0	2016	Theft (ss. 322-334)	Liberation avec modalites	Other	H	non-précisé	0	0	0	0	0	0	N/A	2	2	0	1	Schizophrenia	Substance Use Disorder	1	1	0	0	2	Non-précisé	1	1	0	0	0	1	0	0	0	0	2	1	1	2	1	Absent	Absent	Unspecified	0	0
1	0	0	0	0	2021	Other/Unspecified	Liberation avec modalites	Unspecified	H	non-précisé	0	0	0	0	1	0	N/A	3	2	0	0	Schizoaffective Disorder	Unspecified	0	0	0	0	2	Non-précisé	1	1	0	0	0	0	0	0	0	0	0	2	0	2	2	Bon	Bon	Unspecified	0	0
1	0	0	1	0	2017	Assault (ss. 265-268); Obstruct Peace Officer (s. 129)	Liberation avec modalites	Unspecified	F	non-précisé	0	1	1	0	1	0	N/A	7	2	0	1	Schizoaffective Disorder	Unspecified	2	2	1	2	1	Non-précisé	1	1	0	0	0	0	0	0	0	0	2	2	0	2	2	Pauvre	Pauvre	Fail to Comply with Probation Order (s. 733.1); Possession Offence (various)	0	0
1	1	0	1	0	2019	Assault (ss. 265-268); Uttering Threats (s. 264.1)	Liberation avec modalites	Liberation inconditionnelle	H	non-précisé	0	1	1	0	0	0	N/A	11	2	0	0	Schizoaffective Disorder	Neurodevelopmental Disorder	0	0	1	0	1	Non-précisé	1	1	0	0	0	0	0	0	0	0	2	1	0	2	2	Partiel	Pauvre	Assault (ss. 265-268); Fail to Comply with Probation Order (s. 733.1); Fail to Comply with Release Order (s. 145); Uttering Threats (s. 264.1)	0	0
1	0	0	1	0	2023	Theft (ss. 322-334)	Detention	Unspecified	H	non-précisé	0	0	1	0	0	1	429	34	2	0	0	Schizoaffective Disorder	Unspecified	0	0	0	0	2	Endocrine/Metabolique; Ophtalmologique	1	1	1	0	0	1	0	1	0	0	2	2	1	2	1	Partiel	Partiel	Assault (ss. 265-268); Assault with a Weapon (s. 267); Obstruct Peace Officer (s. 129); Possession Offence (various); Theft (ss. 322-334); Uttering Threats (s. 264.1)	2	1
1	1	1	1	0	2017	Assault (ss. 265-268)	Liberation avec modalites	Unspecified	F	non-précisé	0	0	0	0	0	0	N/A	25	2	0	0	Unspecified	Other/Unspecified	0	0	0	0	2	Non-précisé	2	2	0	0	0	0	0	0	0	0	2	1	1	2	1	Absent	Absent	Unspecified	0	0
1	0	0	1	0	2022	Assault (ss. 265-268)	detention avec modalites	Unspecified	H	non-précisé	0	0	0	0	0	0	N/A	1	2	0	1	Alcohol Use Disorder; Cannabis Use Disorder; Psychotic Disorder, Unspecified; Schizophrenia	Unspecified	0	1	1	1	1	Non-précisé	0	0	0	0	0	1	0	0	0	0	2	2	0	2	2	Absent	Pauvre	Unspecified	0	0
1	1	0	1	0	2015	Mischief (s. 430)	Liberation avec modalites	Unspecified	H	non-précisé	0	0	0	0	1	0	N/A	11	20	0	0	Schizophrenia	Substance Use Disorder	0	0	1	1	1	Non-précisé	1	1	1	0	0	0	0	0	0	0	2	2	1	2	1	Partiel	Partiel	Unspecified	0	0
1	0	0	1	0	2022	Obstruct Peace Officer (s. 129)	Liberation avec modalites	Unspecified	H	non-précisé	0	0	0	0	0	0	N/A	7	2	0	0	Cannabis Use Disorder; Schizophrenia	Unspecified	0	1	1	0	1	Non-précisé	1	1	1	0	0	1	0	0	0	0	2	2	0	2	2	Pauvre	Partiel	Unspecified	0	0
1	1	0	1	0	2021	Uttering Threats (s. 264.1)	Liberation avec modalites	Unspecified	H	non-précisé	0	0	0	0	0	0	N/A	2	2	0	0	Schizophrenia	Unspecified	0	0	1	0	2	Endocrine/Metabolique	1	1	2	2	1	2	0	1	2	0	1	2	0	2	2	Absent	Absent	Fail to Comply with Release Order (s. 145)	0	0
1	1	0	1	0	2020	Assault (ss. 265-268); Fail to Comply with Probation Order (s. 733.1); Mischief (s. 430); Theft (ss. 322-334)	Liberation avec modalites	Suivre recommandation psychiatre	H	non-précisé	1	0	1	0	0	0	N/A	5	2	1	0	Unspecified	Multiple: Mood Disorder; Substance Use Disorder	0	1	1	0	2	Non-précisé	1	1	0	0	0	0	0	1	0	0	2	1	0	2	2	Partiel	Partiel	Assault (ss. 265-268); Assault with a Weapon (s. 267); Break and Enter (s. 348); Criminal Harassment (s. 264); Fail to Comply (various); Fail to Comply with Probation Order (s. 733.1); Fail to Comply with Release Order (s. 145); Intimidation (s. 423); Mischief (s. 430); Obstruct Peace Officer (s. 129); Possession Offence (various); Theft (ss. 322-334); Uttering Threats (s. 264.1); Weapons Offence…	0	0
1	1	0	1	0	2023	Assault (ss. 265-268); Assault with a Weapon (s. 267); Obstruct Peace Officer (s. 129); Uttering Threats (s. 264.1)	Detention avec modalites	Other	F	non-précisé	0	0	0	0	0	1	245	20	2	0	1	Bipolar Disorder, Unspecified	Multiple: Personality Disorder; Substance Use Disorder	0	1	1	0	1	Non-précisé	1	1	0	0	0	0	1	0	0	0	2	2	1	2	1	Bon	Bon	Assault (ss. 265-268); Fail to Comply with Probation Order (s. 733.1); Mischief (s. 430); Obstruct Peace Officer (s. 129); Possession Offence (various); Uttering Threats (s. 264.1)	1	0
1	0	0	1	0	2011	Fail to Comply with Probation Order (s. 733.1); Theft (ss. 322-334)	Liberation avec modalites	Unspecified	F	non-précisé	1	0	1	1	0	0	N/A	24	25	0	0	Schizoaffective Disorder	Personality Disorder	0	0	1	1	2	Non-précisé	0	0	1	0	0	1	0	0	0	0	2	2	1	2	1	Partiel	Partiel	Unspecified	0	0
1	1	1	1	0	2021	Aggravated Assault (s. 268); Assault (ss. 265-268)	Liberation avec modalites	Liberation inconditionnelle	H	non-précisé	0	0	0	0	0	0	N/A	3	2	0	0	Schizophrenia	Unspecified	0	0	0	0	2	Non-précisé	1	1	0	0	0	0	0	0	0	0	2	2	0	2	2	Bon	Bon	Unspecified	0	0
1	1	1	1	0	2019	Assault (ss. 265-268)	Liberation avec modalites	Liberation inconditionnelle	H	non-précisé	1	0	2	0	0	0	N/A	23	2	0	0	Schizophrenia	Unspecified	0	0	0	0	2	Non-précisé	1	1	1	0	2	2	2	2	0	0	1	1	0	2	2	Partiel	Partiel	Unspecified	0	0
1	1	0	1	0	2018	Assault (ss. 265-268); Assault with a Weapon (s. 267); Criminal Harassment (s. 264); Mischief (s. 430); Uttering Threats (s. 264.1)	Liberation avec modalites	Liberation inconditionnelle	F	non-précisé	0	0	0	1	0	0	N/A	25	2	0	1	Unspecified	Multiple: Personality Disorder; Substance Use Disorder	0	1	1	1	1	Non-précisé	1	1	0	0	0	0	1	0	0	0	1	2	1	2	1	Pauvre	Partiel	Assault (ss. 265-268); Assault with a Weapon (s. 267); Fail to Comply with Probation Order (s. 733.1); Theft (ss. 322-334)	0	0
1	1	1	0	0	2021	Other/Unspecified	liberation avec modalites	Unspecified	H	non-précisé	2	2	0	2	2	2	N/A	2	2	0	0	Schizophrenia	Substance Use Disorder	0	0	1	0	1	Non-précisé	1	1	1	0	0	1	0	0	0	0	2	2	1	2	1	Pauvre	Pauvre	Assault (ss. 265-268); Uttering Threats (s. 264.1)	0	0
1	1	0	1	0	2021	Weapons Offence (various)	Liberation avec modalites	Liberation inconditionnelle	H	non-précisé	1	0	1	0	0	0	N/A	5	2	0	0	Psychotic Disorder, Unspecified	Substance Use Disorder	0	1	1	1	1	Non-précisé	1	1	0	0	0	0	0	0	0	0	1	2	0	2	2	Bon	Bon	Unspecified	0	0
1	1	1	1	0	2013	Assault (ss. 265-268)	Liberation avec modalites	Other	H	non-précisé	0	0	2	0	0	0	N/A	43	20	2	0	Unspecified	Multiple: Personality Disorder; Substance Use Disorder	0	1	0	0	1	Non-précisé	1	1	0	0	0	0	0	0	0	0	0	1	0	2	2	Pauvre	Partiel	Theft (ss. 322-334)	0	0
1	1	0	1	0	2017	Criminal Harassment (s. 264); Mischief (s. 430); Uttering Threats (s. 264.1)	Liberation avec modalites	Other	H	non-précisé	1	0	0	0	2	0	N/A	0	2	1	0	Bipolar Disorder, Unspecified; Bipolar I Disorder	Multiple: Neurodevelopmental Disorder; Personality Disorder; Substance Use Disorder	0	0	1	1	1	Non-précisé	1	1	2	2	1	2	2	2	2	2	1	2	0	2	2	Pauvre	Pauvre	Assault (ss. 265-268); Break and Enter (s. 348); Fail to Comply (various); Fail to Comply with Probation Order (s. 733.1); Fail to Comply with Release Order (s. 145); Mischief (s. 430); Obstruct Peace Officer (s. 129); Possession Offence (various); Theft (ss. 322-334)	0	0
1	1	1	1	0	2018	Assault (ss. 265-268); Uttering Threats (s. 264.1)	Liberation avec modalites	Unspecified	H	non-précisé	2	1	0	2	0	0	N/A	2	2	1	1	Schizoaffective Disorder	Multiple: Personality Disorder; Substance Use Disorder	2	2	2	1	1	Non-précisé	0	0	1	0	1	0	0	0	0	0	2	2	1	2	1	Pauvre	Pauvre	Assault (ss. 265-268); Theft (ss. 322-334)	1	0
1	0	0	1	0	2016	Assault (ss. 265-268)	Liberation avec modalites	Unspecified	H	non-précisé	0	1	0	1	0	0	N/A	2	2	0	0	Cannabis Use Disorder; Narcissistic Personality Disorder; Stimulant Use Disorder (Amphetamine-Type)	Unspecified	0	0	1	1	1	Non-précisé	0	0	2	2	1	2	2	2	2	2	2	1	0	2	2	Pauvre	Pauvre	Assault (ss. 265-268); Fail to Comply with Probation Order (s. 733.1); Possession Offence (various); Uttering Threats (s. 264.1)	0	0
1	1	1	1	0	2018	Mischief (s. 430)	Detention avec modalites	Unspecified	H	non-précisé	0	0	0	0	0	1	183	2	2	0	0	Schizophrenia	Unspecified	0	1	0	1	1	Non-précisé	1	1	0	0	2	1	1	0	0	0	2	1	1	2	1	Absent	Absent	Unspecified	0	0
1	0	0	1	0	2018	Assault (ss. 265-268)	Liberation avec modalites	Liberation avec modalites	H	non-précisé	0	1	0	0	0	0	N/A	2	21	0	1	Schizophrenia	Unspecified	0	0	1	0	2	Non-précisé	1	0	0	0	0	0	0	0	0	0	2	2	1	2	1	Pauvre	Pauvre	Assault (ss. 265-268); Assault with a Weapon (s. 267); Fail to Comply with Probation Order (s. 733.1); Possession Offence (various); Theft (ss. 322-334); Uttering Threats (s. 264.1)	0	0
1	1	1	1	0	2000	Assault (ss. 265-268); Break and Enter (s. 348); Uttering Threats (s. 264.1)	liberation avec modalites	Unspecified	H	non-précisé	0	0	1	1	0	0	N/A	2	2	1	1	Schizoaffective Disorder	Unspecified	0	1	0	1	1	Non-précisé	0	0	0	0	0	1	1	1	0	0	1	2	1	2	1	Pauvre	Pauvre	Theft (ss. 322-334)	1	0
1	1	1	1	1	2019	Assault (ss. 265-268)	liberation avec modalites	Unspecified	H	non-précisé	1	0	1	0	1	0	N/A	10	2	0	1	Unspecified	Unspecified	0	0	1	0	2	Non-précisé	0	0	0	0	0	0	0	1	0	0	2	2	1	2	1	Partiel	Partiel	Unspecified	0	1
1	1	0	1	0	2021	Other/Unspecified	Liberation avec modalites	Unspecified	H	non-précisé	2	2	2	2	2	0	N/A	2	2	0	0	Schizophrenia	Unspecified	2	2	2	2	2	Non-précisé	1	1	0	0	0	1	0	0	0	0	2	2	0	2	2	Partiel	Partiel	Unspecified	0	0
1	0	0	1	0	2021	Assault (ss. 265-268); Weapons Offence (various)	Liberation avec modalites	Unspecified	H	non-précisé	1	1	1	0	0	0	N/A	33	2	1	0	Cannabis Use Disorder; Narcissistic Personality Disorder	Multiple: Anxiety / Trauma; Mood Disorder; Personality Disorder; Psychotic Disorder; Substance Use Disorder	0	0	1	1	1	Non-précisé	1	1	0	0	0	0	1	0	0	0	2	2	0	2	2	Pauvre	Partiel	Assault (ss. 265-268); Criminal Harassment (s. 264); Fail to Comply (various); Fail to Comply with Probation Order (s. 733.1); Fail to Comply with Release Order (s. 145); Mischief (s. 430); Obstruct Peace Officer (s. 129)	0	0
1	1	1	1	0	2023	Assault (ss. 265-268); Mischief (s. 430); Theft (ss. 322-334); Weapons Offence (various)	Detention avec modalites	Unspecified	H	non-précisé	0	0	0	0	0	1	121	21	2	1	1	Unspecified	Unspecified	0	0	1	0	2	Neurologique	1	1	0	0	0	0	0	0	0	0	2	2	1	2	1	Partiel	Partiel	Assault (ss. 265-268); Break and Enter (s. 348); Criminal Harassment (s. 264); Fail to Comply (various); Fail to Comply with Probation Order (s. 733.1); Fail to Comply with Release Order (s. 145); Mischief (s. 430); Possession Offence (various); Uttering Threats (s. 264.1)	0	0
1	1	1	1	0	2013	Uttering Threats (s. 264.1)	Liberation avec modalites	Unspecified	H	non-précisé	1	0	0	0	0	1	426	20	2	1	0	Bipolar Disorder, Unspecified; Bipolar I Disorder	Multiple: Anxiety / Trauma; Personality Disorder; Substance Use Disorder	0	0	1	1	1	Non-précisé	1	1	0	0	0	0	0	0	0	0	0	1	1	1	1	Bon	Bon	Mischief (s. 430); Uttering Threats (s. 264.1)	0	0
1	1	1	1	0	2021	Assault (ss. 265-268)	Liberation avec modalites	Unspecified	H	non-précisé	0	0	1	0	1	0	N/A	2	0	0	0	Cannabis Use Disorder	Unspecified	0	1	1	1	1	Non-précisé	1	1	0	0	0	0	0	0	0	0	2	2	0	2	2	Bon	Bon	Assault (ss. 265-268); Fail to Comply with Probation Order (s. 733.1)	0	0
1	0	0	1	0	2021	Assault (ss. 265-268)	Liberation avec modalites	Unspecified	H	non-précisé	0	1	0	0	1	0	N/A	2	1	0	1	Cannabis Use Disorder; Schizophrenia; Unspecified Substance-Related Disorder	Unspecified	0	0	1	0	2	Genetique/Congenital; Substance-related	0	0	1	0	1	1	1	0	0	0	1	2	1	1	1	Partiel	Partiel	Unspecified	0	0
1	1	1	1	0	2021	Other/Unspecified	Liberation avec modalites	Other	H	non-précisé	0	0	1	0	0	0	N/A	2	2	0	0	Unspecified	Other/Unspecified	0	0	0	0	2	Non-précisé	1	1	0	0	0	0	0	0	0	0	2	1	0	2	2	Absent	Absent	Unspecified	0	0
1	1	1	1	0	2019	Assault (ss. 265-268)	liberation avec modalites	Unspecified	H	non-précisé	2	0	2	2	2	0	N/A	2	2	0	0	Unspecified	Anxiety / Trauma	0	0	1	0	2	Non-précisé	0	1	0	0	0	0	0	0	0	0	0	2	0	2	2	Pauvre	Pauvre	Unspecified	0	0
1	1	0	1	0	2019	Assault (ss. 265-268); Weapons Offence (various)	detention avec modalites	Other	F	non-précisé	1	0	1	0	0	1	345	24	1	0	1	Psychotic Disorder, Unspecified	Multiple: Personality Disorder; Substance Use Disorder	0	0	1	1	1	Non-précisé	1	1	1	1	0	0	1	0	0	0	0	2	0	2	2	Pauvre	Pauvre	Unspecified	0	0
1	1	0	1	0	2022	Theft (ss. 322-334)	Liberation avec modalites	Other	H	non-précisé	1	0	0	1	1	0	N/A	10	1	1	0	Unspecified	Multiple: Mood Disorder; Personality Disorder	0	0	1	1	1	Non-précisé	0	0	0	0	0	0	0	0	0	0	2	2	0	2	2	Partiel	Pauvre	Criminal Harassment (s. 264); Theft (ss. 322-334); Uttering Threats (s. 264.1)	0	0
1	1	1	1	0	2022	Aggravated Assault (s. 268); Assault (ss. 265-268); Assault with a Weapon (s. 267)	Detention avec modalites	Suivre recommandation psychiatre	H	non-précisé	0	0	1	0	0	1	336	19	1	1	1	Schizophrenia	Multiple: Anxiety / Trauma; Neurodevelopmental Disorder; Personality Disorder; Substance Use Disorder	0	0	1	1	1	Non-précisé	1	1	1	0	0	0	0	0	0	0	2	2	1	2	1	Partiel	Partiel	Fail to Comply (various); Possession Offence (various); Weapons Offence (various)	0	0
1	1	1	1	0	2014	Assault (ss. 265-268); Fail to Comply with Probation Order (s. 733.1); Uttering Threats (s. 264.1)	Detention stricte	Unspecified	H	non-précisé	0	0	0	1	0	1	216	20	1	1	1	Schizophrenia	Unspecified	0	1	1	1	1	Non-précisé	1	1	0	0	0	0	0	0	0	0	0	2	1	2	1	Partiel	Partiel	Assault (ss. 265-268); Assault with a Weapon (s. 267); Break and Enter (s. 348); Fail to Comply (various); Fail to Comply with Probation Order (s. 733.1); Fail to Comply with Release Order (s. 145); Mischief (s. 430); Possession Offence (various); Theft (ss. 322-334); Uttering Threats (s. 264.1)	0	0
1	1	1	1	0	2012	Other/Unspecified	Liberation avec modalites	Unspecified	H	non-précisé	0	0	2	0	0	0	N/A	22	1	1	0	Schizoaffective Disorder	Unspecified	0	0	0	0	1	Autre	1	1	0	0	0	0	0	1	0	0	1	2	0	2	2	Bon	Bon	Fail to Comply with Probation Order (s. 733.1); Uttering Threats (s. 264.1)	0	0
1	1	0	1	0	1997	Assault (ss. 265-268); Mischief (s. 430)	Detention	Unspecified	H	non-précisé	0	0	2	0	0	1	7670	26	1	1	0	Cannabis Use Disorder; Schizoaffective Disorder; Stimulant Use Disorder (Cocaine)	Unspecified	0	1	1	1	1	Non-précisé	0	1	0	0	0	1	0	0	0	0	1	2	1	2	1	Absent	Absent	Aggravated Assault (s. 268); Assault (ss. 265-268); Break and Enter (s. 348); Uttering Threats (s. 264.1)	0	0
1	1	0	1	0	2013	Uttering Threats (s. 264.1)	Detention avec modalites	Other	H	non-précisé	1	0	1	0	0	1	1324	18	1	1	0	Bipolar Disorder, Unspecified	Unspecified	0	1	1	1	1	Gastro-intestinal	1	1	0	0	0	0	0	0	0	0	2	2	1	2	1	Absent	Pauvre	Assault (ss. 265-268); Assault with a Weapon (s. 267); Fail to Comply (various); Fail to Comply with Probation Order (s. 733.1); Fail to Comply with Release Order (s. 145); Forcible Confinement (s. 279(2)); Obstruct Peace Officer (s. 129); Possession Offence (various); Theft (ss. 322-334); Uttering Threats (s. 264.1)	0	0
1	1	0	1	0	2016	Assault (ss. 265-268); Assault with a Weapon (s. 267); Break and Enter (s. 348)	Liberation avec modalites	Liberation inconditionnelle	H	non-précisé	1	1	1	0	0	0	N/A	22	1	0	0	Cannabis Use Disorder; Schizophrenia; Stimulant Use Disorder (Amphetamine-Type)	Substance Use Disorder	0	0	1	1	1	Non-précisé	1	1	1	0	0	1	1	0	0	0	2	1	0	2	2	Absent	Pauvre	Theft (ss. 322-334)	0	0
1	1	0	1	0	2021	Assault (ss. 265-268); Assault with a Weapon (s. 267); Obstruct Peace Officer (s. 129); Uttering Threats (s. 264.1)	Detention avec modalites	Liberation avec modalites	H	non-précisé	0	1	1	1	0	0	N/A	5	1	0	1	Schizophrenia	Multiple: Personality Disorder; Substance Use Disorder	0	0	1	1	1	Non-précisé	0	0	0	0	0	1	1	0	0	0	2	1	0	2	2	Pauvre	Pauvre	Possession Offence (various)	0	0
1	1	0	1	0	N/A	Assault (ss. 265-268)	Liberation avec modalites	Unspecified	H	non-précisé	0	0	2	2	0	0	N/A	2	1	2	1	Schizophrenia	Unspecified	0	0	0	0	1	Non-précisé	1	1	2	2	1	1	1	2	2	0	1	1	1	2	1	Bon	Bon	Unspecified	0	0
1	1	1	1	0	2022	Assault (ss. 265-268); Obstruct Peace Officer (s. 129); Theft (ss. 322-334)	Liberation avec modalites	Unspecified	H	non-précisé	0	0	1	0	1	0	N/A	2	1	0	0	Autism Spectrum Disorder; Cannabis Use Disorder; Psychotic Disorder, Unspecified	Unspecified	0	0	1	0	2	Non-précisé	1	1	0	0	0	0	0	0	0	0	2	1	0	2	2	Bon	Bon	Unspecified	0	0
1	1	1	1	0	2023	Aggravated Assault (s. 268); Assault (ss. 265-268); Mischief (s. 430)	Liberation avec modalites	Suivre recommandation psychiatre	F	non-précisé	0	0	1	0	1	0	N/A	2	1	0	1	Cannabis Use Disorder; Psychotic Disorder, Unspecified	Unspecified	0	0	1	0	2	Traumatisme craniocerebral/TBI	1	1	0	0	0	0	0	0	0	0	2	2	1	2	1	Bon	Bon	Unspecified	0	0
1	1	0	1	0	2023	Criminal Harassment (s. 264); Mischief (s. 430)	Detention	Detention stricte	H	non-précisé	0	0	2	1	0	1	51	5	1	0	1	Schizophrenia	Unspecified	0	0	1	1	1	Non-précisé	1	1	1	0	0	0	0	0	0	0	0	1	1	2	1	Bon	Bon	Uttering Threats (s. 264.1)	0	1
1	1	1	1	0	2023	Fail to Comply with Probation Order (s. 733.1)	Detention	Other	H	non-précisé	0	1	0	1	0	1	83	27	1	1	1	Bipolar Disorder, Unspecified; Bipolar I Disorder; Narcissistic Personality Disorder	Anxiety / Trauma	2	2	2	2	1	Non-précisé	1	1	0	0	0	0	0	1	0	0	1	2	1	2	1	Pauvre	Pauvre	Criminal Harassment (s. 264); Fail to Comply with Probation Order (s. 733.1); Fail to Comply with Release Order (s. 145); Mischief (s. 430)	1	0
1	1	1	1	1	2022	Fail to Comply with Probation Order (s. 733.1); Mischief (s. 430); Theft (ss. 322-334)	Detention avec modalites	Other	H	non-précisé	0	0	0	0	0	0	N/A	9	1	2	1	Cannabis Use Disorder; Narcissistic Personality Disorder; Schizophrenia	Multiple: Mood Disorder; Neurodevelopmental Disorder; Psychotic Disorder	0	0	1	0	1	Non-précisé	1	1	1	0	0	0	0	0	0	0	2	2	1	2	1	Bon	Bon	Assault (ss. 265-268); Assault with a Weapon (s. 267); Fail to Comply (various); Fail to Comply with Probation Order (s. 733.1); Fail to Comply with Release Order (s. 145); Mischief (s. 430); Possession Offence (various)	0	0
1	1	0	1	0	2023	Fail to Comply with Probation Order (s. 733.1); Mischief (s. 430); Theft (ss. 322-334)	Detention stricte	Suivre recommandation psychiatre	H	non-précisé	1	0	1	1	0	1	31	9	1	2	1	Schizophrenia	Multiple: Neurodevelopmental Disorder; Personality Disorder; Substance Use Disorder	0	0	1	1	1	Non-précisé	1	1	0	0	1	0	0	0	0	0	2	1	1	2	1	Absent	Pauvre	Assault (ss. 265-268); Theft (ss. 322-334); Uttering Threats (s. 264.1)	1	0
1	1	0	1	0	2023	Assault (ss. 265-268)	Liberation avec modalites	Unspecified	H	non-précisé	0	0	1	0	0	1	366	14	1	0	1	Alcohol Use Disorder; Schizophrenia	Mood Disorder	0	1	0	0	2	Non-précisé	1	1	2	2	2	2	2	2	2	2	2	2	1	2	1	Pauvre	Pauvre	Unspecified	0	0
1	1	1	1	0	2023	Other/Unspecified	Detention avec modalites	Unspecified	H	non-précisé	0	0	0	1	0	1	90	23	1	1	1	Schizophrenia	Unspecified	0	0	0	0	2	Musculo-squelettique; Neurologique; Traumatisme craniocerebral/TBI	0	1	0	0	0	1	1	0	0	0	2	2	1	2	1	Absent	Absent	Assault (ss. 265-268); Assault with a Weapon (s. 267); Break and Enter (s. 348); Fail to Comply with Probation Order (s. 733.1); Possession Offence (various); Theft (ss. 322-334); Uttering Threats (s. 264.1); Weapons Offence (various)	0	1
1	1	0	1	0	2023	Theft (ss. 322-334)	Liberation avec modalites	Unspecified	H	non-précisé	1	1	0	1	0	1	20	26	1	2	1	Unspecified	Multiple: Anxiety / Trauma; Neurocognitive / Organic	0	1	1	0	2	Non-précisé	1	1	0	0	0	1	1	0	0	0	2	1	1	2	1	Pauvre	Pauvre	Assault (ss. 265-268); Fail to Comply (various); Fail to Comply with Probation Order (s. 733.1); Fail to Comply with Release Order (s. 145); Mischief (s. 430); Theft (ss. 322-334)	1	0
1	1	0	1	0	2023	Assault (ss. 265-268)	Liberation avec modalites	Other	H	non-précisé	1	0	1	0	1	0	N/A	1	2	0	1	Unspecified	Unspecified	0	1	1	1	1	Non-précisé	1	1	1	0	2	1	0	0	0	0	2	2	1	2	1	Bon	Bon	Unspecified	0	0
1	1	1	1	0	2023	Criminal Harassment (s. 264)	Liberation avec modalites	Liberation avec modalites	H	non-précisé	0	0	1	0	0	0	N/A	6	1	0	1	Cannabis Use Disorder; Schizophrenia	Unspecified	0	0	1	0	2	Non-précisé	1	1	0	0	0	1	0	0	0	0	2	2	1	2	1	Bon	Bon	Unspecified	0	0
1	1	1	1	0	2023	Uttering Threats (s. 264.1)	2	Unspecified	H	non-précisé	0	1	1	0	0	0	N/A	1	0	0	1	Unspecified	Unspecified	0	0	0	0	0	Non-précisé	1	1	2	2	2	2	2	2	2	2	2	2	1	2	1	Bon	Bon	Unspecified	0	0
1	0	0	1	0	2023	Other/Unspecified	liberation avec modalites	Unspecified	H	non-précisé	1	1	0	0	0	0	N/A	6	1	2	1	Unspecified	Unspecified	0	0	0	0	0	Non-précisé	1	1	0	0	0	0	1	0	0	0	2	2	0	2	2	Bon	Bon	Assault (ss. 265-268); Criminal Harassment (s. 264); Fail to Comply (various); Fail to Comply with Release Order (s. 145)	0	0
1	1	0	1	0	2023	Aggravated Assault (s. 268); Assault (ss. 265-268)	Detention stricte	Unspecified	H	non-précisé	0	0	1	1	0	1	N/A	19	1	0	1	Schizophrenia	Unspecified	0	1	1	1	1	Non-précisé	1	1	1	0	0	1	0	1	0	0	1	2	1	2	1	Absent	Absent	Assault (ss. 265-268)	0	0
1	1	1	1	0	2023	Fail to Comply with Probation Order (s. 733.1)	Liberation avec modalites	Other	H	non-précisé	0	0	0	1	0	0	N/A	4	1	1	1	Cannabis Use Disorder; Schizophrenia; Stimulant Use Disorder (Amphetamine-Type)	Unspecified	0	0	1	1	1	Non-précisé	0	1	0	0	0	0	0	1	0	0	1	2	1	2	1	Absent	Pauvre	Aggravated Assault (s. 268); Assault (ss. 265-268); Assault with a Weapon (s. 267); Fail to Comply with Probation Order (s. 733.1); Homicide (s. 235); Mischief (s. 430); Possession Offence (various); Theft (ss. 322-334); Uttering Threats (s. 264.1); Weapons Offence (various)	1	0
1	1	0	1	0	2023	Other/Unspecified	Detention avec modalites	Unspecified	H	non-précisé	1	1	0	1	0	1	81	26	1	1	1	Unspecified	Unspecified	0	1	0	0	2	Non-précisé	1	1	0	0	0	0	0	0	0	0	2	2	1	2	1	Partiel	Partiel	Other/Unspecified	0	0
1	1	1	1	0	2017	Mischief (s. 430); Theft (ss. 322-334)	Liberation avec modalites	Unspecified	H	non-précisé	2	0	1	0	0	0	N/A	2	1	1	1	Cannabis Use Disorder	Anxiety / Trauma	0	1	1	1	2	Non-précisé	0	0	1	0	0	0	0	1	0	0	1	1	0	2	2	Pauvre	Pauvre	Assault (ss. 265-268); Break and Enter (s. 348); Criminal Harassment (s. 264); Fail to Comply (various); Fail to Comply with Probation Order (s. 733.1); Fail to Comply with Release Order (s. 145); Mischief (s. 430); Obstruct Peace Officer (s. 129); Possession Offence (various); Theft (ss. 322-334)	0	1
1	0	0	1	0	2023	Other/Unspecified	Liberation avec modalites	Unspecified	H	non-précisé	0	1	1	0	0	0	N/A	42	1	0	0	Anxiety Disorder, Unspecified; Cannabis Use Disorder; Major Depressive Disorder; Schizophrenia	Multiple: Mood Disorder; Personality Disorder	0	1	1	0	1	Non-précisé	1	1	0	0	0	0	1	0	1	0	1	2	0	2	2	Bon	Bon	Unspecified	0	0
1	1	1	1	0	2023	Theft (ss. 322-334)	Liberation avec modalites	Liberation inconditionnelle	F	non-précisé	0	0	1	0	1	0	N/A	6	1	0	1	Schizoaffective Disorder	Unspecified	2	1	1	1	1	Non-précisé	0	1	1	1	2	0	1	0	0	0	1	2	0	2	2	Bon	Bon	Unspecified	1	1
1	1	1	1	0	2023	Criminal Harassment (s. 264); Uttering Threats (s. 264.1)	Liberation avec modalites	Other	H	non-précisé	1	1	0	0	0	0	N/A	21	1	2	1	Unspecified	Multiple: Anxiety / Trauma; Mood Disorder; Personality Disorder; Psychotic Disorder; Substance Use Disorder	0	0	1	1	1	Cardiovasculaire	1	0	0	0	0	1	1	0	0	0	2	1	1	2	1	Absent	Pauvre	Fail to Comply with Probation Order (s. 733.1); Mischief (s. 430); Possession Offence (various); Theft (ss. 322-334)	0	0
1	1	1	1	0	2017	Assault (ss. 265-268); Mischief (s. 430); Uttering Threats (s. 264.1)	Detention stricte	Other	H	non-précisé	0	0	0	0	0	1	120	8	1	1	1	Antisocial Personality Disorder; Cannabis Use Disorder; Schizophrenia; Stimulant Use Disorder (Amphetamine-Type)	Other/Unspecified	0	1	1	1	1	Non-précisé	0	0	1	1	0	0	0	1	0	0	2	2	1	2	1	Pauvre	Pauvre	Fail to Comply (various); Fail to Comply with Probation Order (s. 733.1); Fail to Comply with Release Order (s. 145); Possession Offence (various); Uttering Threats (s. 264.1)	0	0
1	1	1	1	0	2022	Assault (ss. 265-268)	Liberation avec modalites	Detention stricte	H	non-précisé	0	0	0	0	0	0	N/A	5	1	0	1	Stimulant Use Disorder (Amphetamine-Type)	Unspecified	0	0	0	1	1	Non-précisé	0	1	0	0	0	0	0	0	0	0	2	2	1	2	1	Pauvre	Partiel	Unspecified	0	0
1	1	1	1	0	2023	Assault (ss. 265-268); Weapons Offence (various)	Detention avec modalites	Detention avec modalites	H	non-précisé	0	0	1	0	1	1	N/A	2	2	2	2	Cannabis Use Disorder; Schizophrenia	Other/Unspecified	0	1	1	0	1	Non-précisé	1	1	1	0	0	1	0	0	0	0	2	1	1	2	1	Absent	Pauvre	Other/Unspecified	0	0
1	1	0	0	0	2023	Other/Unspecified	Liberation avec modalites	Other	F	non-précisé	0	0	0	0	0	0	N/A	16	1	0	0	Unspecified	Unspecified	0	0	0	0	2	Auto-immun; Endocrine/Metabolique	1	1	0	0	0	0	0	0	0	0	2	1	0	2	2	Absent	Absent	Unspecified	0	0
1	1	0	0	0	2021	Assault (ss. 265-268)	Detention avec modalites	Other	H	non-précisé	0	0	0	0	0	1	N/A	43	27	2	0	Schizophrenia	Unspecified	0	0	0	0	2	Non-précisé	1	1	1	0	0	1	1	0	0	0	2	1	1	2	1	Absent	Absent	Assault (ss. 265-268); Fail to Comply (various); Fail to Comply with Probation Order (s. 733.1); Mischief (s. 430)	0	0
1	1	0	0	0	2023	Other/Unspecified	Detention stricte	Other	F	non-précisé	0	1	0	1	0	1	N/A	2	2	0	1	Schizophrenia	Multiple: Personality Disorder; Substance Use Disorder	0	0	0	0	2	Non-précisé	1	1	2	2	2	2	2	2	2	2	2	0	1	2	1	Absent	Absent	Unspecified	0	0
1	1	1	1	0	2023	Fail to Comply with Probation Order (s. 733.1); Mischief (s. 430); Obstruct Peace Officer (s. 129)	Liberation avec modalites	Unspecified	H	non-précisé	0	1	0	1	0	0	N/A	7	1	1	1	Schizophrenia	Unspecified	0	0	0	1	1	Non-précisé	1	1	2	2	2	2	2	2	2	2	2	2	0	2	2	Partiel	Partiel	Fail to Comply with Probation Order (s. 733.1); Mischief (s. 430); Uttering Threats (s. 264.1)	0	0
1	1	1	1	0	2023	Criminal Harassment (s. 264)	Liberation avec modalites	Unspecified	H	non-précisé	0	1	1	1	0	0	N/A	25	1	0	1	Cannabis Use Disorder	Unspecified	0	0	1	1	1	Non-précisé	0	1	0	0	0	0	0	0	0	0	0	2	1	2	1	Bon	Bon	Assault (ss. 265-268); Fail to Comply with Probation Order (s. 733.1); Mischief (s. 430); Possession Offence (various); Theft (ss. 322-334); Uttering Threats (s. 264.1); Weapons Offence (various)	0	0
1	1	1	1	0	2021	Other/Unspecified	Liberation avec modalites	Liberation inconditionnelle	H	non-précisé	0	1	0	1	0	0	N/A	10	1	1	1	Cannabis Use Disorder; Schizophrenia; Stimulant Use Disorder (Cocaine)	Unspecified	0	0	1	1	1	Autre	1	1	1	0	0	2	2	2	2	2	2	2	1	2	1	Absent	Pauvre	Assault (ss. 265-268); Assault with a Weapon (s. 267); Fail to Comply with Release Order (s. 145)	0	0
1	1	1	1	0	2023	Assault (ss. 265-268); Theft (ss. 322-334)	Liberation avec modalites	Other	H	non-précisé	0	0	1	0	0	0	N/A	15	0	0	1	Unspecified	Anxiety / Trauma	0	0	0	0	2	Non-précisé	2	2	0	0	0	0	0	0	0	0	0	1	1	2	1	Absent	Pauvre	Unspecified	0	0
1	0	0	1	0	2023	Uttering Threats (s. 264.1)	Liberation avec modalites	Unspecified	H	non-précisé	0	1	1	0	1	0	N/A	22	1	0	1	Schizophrenia	Unspecified	0	1	0	0	2	Non-précisé	1	1	0	0	0	1	0	0	0	0	2	2	1	2	1	Absent	Partiel	Criminal Harassment (s. 264); Fail to Comply with Probation Order (s. 733.1); Mischief (s. 430); Uttering Threats (s. 264.1)	0	0
1	1	1	1	0	2023	Assault (ss. 265-268); Mischief (s. 430); Uttering Threats (s. 264.1)	Liberation avec modalites	Unspecified	H	non-précisé	1	0	1	0	1	0	N/A	1	0	0	1	Unspecified	Unspecified	0	1	0	0	2	Non-précisé	1	1	0	0	0	0	0	0	0	0	2	2	1	2	1	Bon	Bon	Unspecified	0	0
1	1	0	1	1	2023	Other/Unspecified	2	Unspecified	H	non-précisé	1	0	1	0	0	0	N/A	2	1	2	0	Unspecified	Unspecified	0	1	0	0	2	Non-précisé	1	1	0	0	0	0	0	0	0	1	1	1	0	2	2	Absent	Absent	Other/Unspecified	0	0
1	1	1	1	0	2023	Assault (ss. 265-268)	2	Unspecified	H	non-précisé	0	1	2	1	0	0	N/A	19	1	2	1	Bipolar Disorder, Unspecified; Bipolar I Disorder	Substance Use Disorder	0	0	1	1	1	Non-précisé	1	1	0	0	0	0	0	1	0	0	0	2	1	2	1	Partiel	Partiel	Break and Enter (s. 348); Fail to Comply with Probation Order (s. 733.1); Possession Offence (various); Theft (ss. 322-334)	0	0
1	1	1	1	0	2023	Mischief (s. 430)	Detention avec modalites	Unspecified	H	non-précisé	0	2	1	2	1	1	89	2	1	2	1	Unspecified	Unspecified	0	1	1	0	2	Non-précisé	1	1	2	2	2	2	2	2	1	1	1	2	1	2	1	Partiel	Partiel	Unspecified	0	0
1	0	0	1	0	2022	Assault (ss. 265-268); Assault with a Weapon (s. 267); Uttering Threats (s. 264.1)	2	Unspecified	H	non-précisé	0	0	1	0	1	0	N/A	11	1	0	0	Cannabis Use Disorder; Major Depressive Disorder	Unspecified	0	1	1	0	2	Non-précisé	0	1	1	0	1	1	0	0	0	0	2	2	0	2	2	Bon	Bon	Unspecified	0	0
1	0	0	1	0	2023	Fail to Comply with Probation Order (s. 733.1)	2	Unspecified	H	non-précisé	2	0	1	0	1	0	N/A	2	1	2	1	Unspecified	Unspecified	0	1	1	0	2	Non-précisé	1	1	0	0	0	0	0	1	0	0	2	2	0	2	2	Absent	Pauvre	Fail to Comply with Release Order (s. 145); Theft (ss. 322-334)	0	0
1	1	0	1	0	2023	Other/Unspecified	Detention stricte	Liberation inconditionnelle	H	non-précisé	0	1	0	0	0	1	83	17	1	0	1	Narcissistic Personality Disorder; Psychotic Disorder, Unspecified	Multiple: Anxiety / Trauma; Mood Disorder	0	1	0	0	1	Non-précisé	2	2	0	0	0	0	0	0	0	0	2	1	1	2	1	Absent	Absent	Unspecified	0	0
1	1	0	1	0	2017	Other/Unspecified	Liberation avec modalites	Detention stricte	F	non-précisé	0	0	1	1	0	0	N/A	27	1	0	1	Cannabis Use Disorder; Opioid Use Disorder; Stimulant Use Disorder (Cocaine)	Multiple: Anxiety / Trauma; Neurodevelopmental Disorder	0	0	1	1	1	Non-précisé	0	0	0	0	0	0	0	0	0	0	0	1	1	2	1	Absent	Pauvre	Uttering Threats (s. 264.1)	0	0
1	1	1	1	0	2021	Assault (ss. 265-268)	Liberation avec modalites	Other	H	non-précisé	0	1	0	0	0	0	N/A	6	1	2	0	Schizophrenia	Other/Unspecified	0	1	1	1	1	Non-précisé	0	0	1	0	0	1	1	0	0	0	0	1	0	2	2	Pauvre	Pauvre	Assault (ss. 265-268); Assault with a Weapon (s. 267); Possession Offence (various); Theft (ss. 322-334)	0	0
1	1	0	1	0	2013	Aggravated Assault (s. 268); Assault (ss. 265-268); Assault with a Weapon (s. 267); Uttering Threats (s. 264.1); Weapons Offence (various)	Detention avec modalites	Unspecified	F	non-précisé	0	0	0	0	0	1	1991	18	1	0	0	Cannabis Use Disorder; Schizoaffective Disorder	Unspecified	2	1	1	2	1	Non-précisé	1	1	1	0	0	1	0	0	0	0	2	2	1	2	1	Pauvre	Absent	Unspecified	0	0
1	1	1	1	0	2015	Uttering Threats (s. 264.1)	Detention stricte	Detention stricte	H	non-précisé	1	0	0	0	1	1	63	1	1	1	1	Alcohol Use Disorder; Cannabis Use Disorder; Schizoaffective Disorder	Unspecified	0	1	1	0	2	Autre	1	1	0	0	0	1	0	0	0	0	2	2	1	2	1	Partiel	Partiel	Assault (ss. 265-268); Assault with a Weapon (s. 267); Fail to Comply (various); Mischief (s. 430); Obstruct Peace Officer (s. 129); Possession Offence (various); Uttering Threats (s. 264.1)	0	0
1	1	1	1	0	2023	Aggravated Assault (s. 268); Assault (ss. 265-268); Fail to Comply with Probation Order (s. 733.1)	Detention	Suivre recommandation psychiatre	F	non-précisé	1	0	2	0	2	1	127	2	1	2	1	Antisocial Personality Disorder; Psychotic Disorder, Unspecified	Unspecified	0	0	1	1	1	Non-précisé	1	1	1	0	1	1	1	0	0	0	2	2	1	2	1	Pauvre	Partiel	Assault (ss. 265-268); Assault with a Weapon (s. 267); Fail to Comply (various); Fail to Comply with Release Order (s. 145); Mischief (s. 430); Obstruct Peace Officer (s. 129); Possession Offence (various)	0	1
1	1	0	1	0	2023	Assault (ss. 265-268); Weapons Offence (various)	Detention	Other	H	non-précisé	1	0	2	0	1	1	39	2	2	2	1	Unspecified	Unspecified	2	2	2	2	2	Non-précisé	2	2	2	2	2	2	2	2	2	2	2	2	1	2	1	2	2	Unspecified	2	0
1	1	1	1	0	2023	Weapons Offence (various)	Detention avec modalites	Other	H	non-précisé	1	0	0	1	0	1	62	20	1	1	1	Unspecified	Substance Use Disorder	0	1	0	1	1	Non-précisé	1	1	0	0	0	0	0	0	0	0	2	2	1	2	1	Bon	Bon	Break and Enter (s. 348); Fail to Comply with Probation Order (s. 733.1)	0	0
1	1	1	1	0	2023	Uttering Threats (s. 264.1)	Detention	Unspecified	H	non-précisé	2	0	2	2	2	1	101	2	2	2	1	Cannabis Use Disorder; Schizophrenia	Personality Disorder	0	0	1	0	2	Non-précisé	1	1	1	0	0	1	0	0	0	0	2	2	1	2	1	Partiel	Partiel	Unspecified	0	0
1	1	0	1	0	2023	Assault (ss. 265-268)	Detention avec modalites	Liberation avec modalites	H	non-précisé	1	0	1	0	0	0	N/A	32	1	1	1	Unspecified	Neurocognitive / Organic	0	1	0	0	2	Non-précisé	0	1	0	0	0	0	0	0	0	0	1	1	1	2	1	Pauvre	Pauvre	Unspecified	0	0
1	1	1	1	0	2023	Assault (ss. 265-268)	Detention	Suivre recommandation psychiatre	H	non-précisé	0	1	1	0	0	1	57	33	1	0	1	Schizoaffective Disorder	Unspecified	0	0	0	0	2	Non-précisé	1	1	2	2	2	2	2	2	2	2	2	2	1	2	1	Bon	Bon	Other/Unspecified	0	0
1	1	1	1	0	2023	Uttering Threats (s. 264.1)	Detention avec modalites	Other	F	non-précisé	0	0	1	0	0	1	166	2	2	2	1	Schizophrenia	Unspecified	2	2	2	2	2	Non-précisé	1	1	2	2	2	2	2	2	2	2	2	2	1	2	1	Pauvre	Pauvre	Unspecified	0	0
1	1	0	1	0	2023	Theft (ss. 322-334)	Liberation avec modalites	Detention stricte	H	non-précisé	2	2	2	1	0	0	N/A	32	1	1	1	Antisocial Personality Disorder; Schizophrenia	Unspecified	0	0	1	1	1	Non-précisé	0	0	2	2	2	2	2	2	2	2	2	2	1	2	1	Absent	Pauvre	Unspecified	1	0
1	0	0	0	0	2019	Assault (ss. 265-268); Assault with a Weapon (s. 267)	Liberation avec modalites	Unspecified	H	29	0	2	2	2	1	0	N/A	7	1	2	0	Schizophrenia	Unspecified	0	0	1	0	0	Endocrine/Metabolique; Gastro-intestinal; Genetique/Congenital	1	1	0	0	0	0	0	0	0	0	0	0	0	0	0	Bon	Bon	Mischief (s. 430)	0	0
1	0	0	1	0	2019	Assault (ss. 265-268)	Liberation avec modalites	Unspecified	H	31	0	0	1	0	0	0	N/A	10	1	0	1	Schizophrenia	Substance Use Disorder	0	1	0	0	0	Non-précisé	1	1	0	0	0	0	0	0	0	0	0	0	0	0	0	Bon	Bon	Other/Unspecified	0	0
1	1	0	0	0	2020	Assault (ss. 265-268); Assault with a Weapon (s. 267); Weapons Offence (various)	Liberation avec modalites	Unspecified	H	52	0	0	1	0	0	0	N/A	3	1	1	2	Psychotic Disorder, Unspecified	Substance Use Disorder	0	0	0	0	0	Non-précisé	1	1	0	0	0	0	0	0	0	0	0	0	0	0	0	Bon	Bon	Break and Enter (s. 348); Fail to Comply (various); Fail to Comply with Release Order (s. 145); Forcible Confinement (s. 279(2)); Obstruct Peace Officer (s. 129); Possession Offence (various); Theft (ss. 322-334)	0	0
1	1	1	0	0	2022	Mischief (s. 430)	n.a. (premiere audience)	Unspecified	H	50	1	1	1	0	0	0	N/A	2	1	2	2	Bipolar Disorder, Unspecified; Bipolar I Disorder	Substance Use Disorder	0	0	0	0	0	Non-précisé	1	1	0	0	0	0	0	0	0	0	0	0	0	0	0	Partiel	Bon	Fail to Comply (various); Possession Offence (various); Theft (ss. 322-334)	0	0
1	1	0	0	0	2021	Assault (ss. 265-268); Mischief (s. 430)	Detention avec modalites	Unspecified	H	38	2	0	1	0	1	2	720	18	1	2	1	Schizophrenia	Multiple: Neurodevelopmental Disorder; Personality Disorder; Substance Use Disorder	0	1	1	1	0	Non-précisé	1	1	0	0	0	0	0	0	0	0	0	0	0	0	0	Partiel	Partiel	Break and Enter (s. 348); Mischief (s. 430); Possession Offence (various); Theft (ss. 322-334)	0	0
1	0	0	1	0	2021	Assault (ss. 265-268); Break and Enter (s. 348); Theft (ss. 322-334)	Liberation avec modalites	Unspecified	H	37	1	0	1	0	0	0	N/A	16	1	0	0	Schizoaffective Disorder	Unspecified	0	0	1	0	0	Non-précisé	1	1	0	0	0	0	0	0	0	0	0	1	0	0	0	Partiel	Partiel	Unspecified	0	0
1	1	0	1	0	2021	Criminal Harassment (s. 264); Uttering Threats (s. 264.1)	Liberation avec modalites	Unspecified	F	46	1	1	1	0	0	0	N/A	20	1	0	2	Unspecified	Multiple: Personality Disorder; Substance Use Disorder	0	0	0	0	0	Non-précisé	1	1	0	0	0	0	0	0	0	0	0	0	0	0	0	Bon	Bon	Assault (ss. 265-268); Forcible Confinement (s. 279(2)); Uttering Threats (s. 264.1)	0	0
1	1	0	0	0	2021	Assault (ss. 265-268); Theft (ss. 322-334)	Liberation avec modalites	Unspecified	F	32	1	0	1	0	1	0	N/A	2	1	2	2	Bipolar Disorder, Unspecified	Other/Unspecified	0	0	0	0	0	Non-précisé	1	1	0	0	0	0	0	0	0	0	0	0	0	0	0	Bon	Bon	Other/Unspecified	0	0
1	1	1	1	0	2021	Uttering Threats (s. 264.1)	Liberation avec modalites	Suivre recommandation psychiatre	H	41	0	0	0	0	0	0	N/A	12	1	0	0	Schizophrenia	Unspecified	0	0	1	0	0	Non-précisé	1	1	0	0	0	0	0	0	0	0	0	0	0	0	0	Bon	Bon	Homicide (s. 235); Weapons Offence (various)	0	0
1	1	1	0	0	2022	Assault (ss. 265-268)	n.a. (premiere audience)	Liberation avec modalites	H	24	0	0	1	0	0	1	11	6	1	1	1	Schizophrenia	Multiple: Personality Disorder; Substance Use Disorder	0	1	1	0	0	Non-précisé	0	0	1	0	0	0	1	0	0	0	1	0	1	0	1	Pauvre	Pauvre	Break and Enter (s. 348); Fail to Comply (various); Fail to Comply with Probation Order (s. 733.1); Fail to Comply with Release Order (s. 145); Possession Offence (various); Theft (ss. 322-334)	0	0
1	1	1	1	0	2018	Criminal Harassment (s. 264); Mischief (s. 430); Uttering Threats (s. 264.1); Weapons Offence (various)	Liberation avec modalites	Liberation inconditionnelle	H	37	0	0	1	0	1	0	N/A	23	1	1	2	Bipolar Disorder, Unspecified; Bipolar I Disorder	Multiple: Neurodevelopmental Disorder; Personality Disorder; Substance Use Disorder	0	1	1	1	1	Non-précisé	1	1	0	0	1	1	0	0	0	0	0	0	1	0	1	Absent	Pauvre	Assault (ss. 265-268); Fail to Comply with Probation Order (s. 733.1); Mischief (s. 430); Possession Offence (various); Theft (ss. 322-334); Uttering Threats (s. 264.1); Weapons Offence (various)	0	0
1	1	0	1	0	2017	Fail to Comply with Probation Order (s. 733.1); Mischief (s. 430); Weapons Offence (various)	Liberation avec modalites	Unspecified	H	52	0	0	1	0	0	1	336	27	1	1	1	Bipolar Disorder, Unspecified; Posttraumatic Stress Disorder; Psychotic Disorder, Unspecified	Substance Use Disorder	0	0	1	1	0	Non-précisé	1	1	0	0	0	1	0	0	0	1	0	0	0	0	0	Pauvre	Pauvre	Break and Enter (s. 348); Criminal Harassment (s. 264); Fail to Comply (various); Fail to Comply with Probation Order (s. 733.1); Fail to Comply with Release Order (s. 145); Mischief (s. 430); Possession Offence (various); Theft (ss. 322-334); Trespass at Night (s. 177); Weapons Offence (various)	0	0
1	1	1	0	0	2022	Assault (ss. 265-268); Mischief (s. 430)	n.a. (premiere audience)	Unspecified	H	43	0	0	0	2	0	1	244	13	1	0	1	Schizophrenia	Unspecified	0	1	0	0	0	Non-précisé	1	1	1	0	0	0	0	0	0	0	0	0	1	0	1	Partiel	Bon	Other/Unspecified	0	0
1	1	1	1	1	2017	Assault (ss. 265-268)	Liberation avec modalites	Other	H	53	1	0	1	0	0	0	N/A	34	1	0	0	Schizophrenia	Other/Unspecified	0	1	0	0	0	Non-précisé	1	1	0	0	1	1	1	0	0	0	0	0	0	0	0	Pauvre	Pauvre	Unspecified	0	0
1	1	1	0	0	2014	Theft (ss. 322-334)	Liberation avec modalites	Other	H	36	0	0	0	2	1	1	102	9	1	0	1	Schizophrenia	Multiple: Personality Disorder; Psychotic Disorder; Substance Use Disorder	0	0	1	1	0	Non-précisé	1	1	0	0	0	1	1	0	0	0	0	0	1	0	1	Absent	Absent	Criminal Harassment (s. 264); Fail to Comply (various); Fail to Comply with Probation Order (s. 733.1); Mischief (s. 430); Possession Offence (various)	0	0
1	1	0	1	0	2017	Criminal Harassment (s. 264)	Liberation avec modalites	Liberation inconditionnelle	H	47	0	0	0	0	0	0	N/A	21	1	1	2	Unspecified	Personality Disorder	0	0	1	1	0	Non-précisé	1	1	0	0	0	0	0	1	0	0	1	0	1	0	1	Absent	Absent	Break and Enter (s. 348); Criminal Harassment (s. 264); Theft (ss. 322-334); Uttering Threats (s. 264.1)	0	0
1	1	1	0	0	2022	Assault (ss. 265-268); Assault with a Weapon (s. 267); Weapons Offence (various)	n.a. (premiere audience)	Liberation inconditionnelle	H	34	1	0	1	0	0	0	N/A	14	1	0	2	Schizophrenia	Substance Use Disorder	0	0	1	0	0	Non-précisé	1	1	1	0	0	0	0	0	0	0	0	0	0	0	0	Partiel	Partiel	Break and Enter (s. 348); Fail to Comply with Probation Order (s. 733.1); Uttering Threats (s. 264.1)	0	0
1	0	0	1	0	2022	Assault (ss. 265-268); Break and Enter (s. 348); Mischief (s. 430)	n.a. (premiere audience)	Unspecified	H	42	0	0	1	0	0	0	N/A	1	1	2	1	Psychotic Disorder, Unspecified	Multiple: Personality Disorder; Psychotic Disorder; Substance Use Disorder	0	1	1	0	0	Non-précisé	0	1	1	0	0	1	1	1	0	0	1	0	1	0	1	Absent	Absent	Other/Unspecified	0	1
1	0	0	0	0	2021	Assault (ss. 265-268); Assault with a Weapon (s. 267); Break and Enter (s. 348); Mischief (s. 430); Uttering Threats (s. 264.1)	Liberation avec modalites	Unspecified	H	31	2	0	1	0	0	1	34	13	1	1	1	Unspecified	Substance Use Disorder	0	0	1	1	0	Non-précisé	0	1	0	0	1	0	0	0	0	0	0	0	1	0	1	Partiel	Pauvre	Assault (ss. 265-268); Break and Enter (s. 348); Fail to Comply (various); Fail to Comply with Probation Order (s. 733.1); Fail to Comply with Release Order (s. 145); Mischief (s. 430); Possession Offence (various); Theft (ss. 322-334); Uttering Threats (s. 264.1)	1	1
1	1	0	0	0	2017	Assault (ss. 265-268); Fail to Comply with Probation Order (s. 733.1)	Detention avec modalites	Unspecified	H	38	1	2	1	0	1	0	0	20	1	1	2	Unspecified	Multiple: Personality Disorder; Substance Use Disorder	0	0	0	0	0	Non-précisé	1	1	0	0	0	0	0	0	0	0	0	0	1	0	1	Pauvre	Pauvre	Assault (ss. 265-268); Fail to Comply with Probation Order (s. 733.1); Mischief (s. 430); Uttering Threats (s. 264.1)	0	1
1	1	1	0	0	2018	Fail to Comply with Probation Order (s. 733.1); Theft (ss. 322-334)	Liberation avec modalites	Liberation inconditionnelle	H	30	0	0	1	0	0	2	213	12	1	1	1	Unspecified	Substance Use Disorder	0	0	0	0	0	Non-précisé	1	1	1	1	0	0	0	0	0	0	0	0	0	0	0	Partiel	Partiel	Break and Enter (s. 348); Fail to Comply (various); Possession Offence (various); Theft (ss. 322-334); Uttering Threats (s. 264.1)	0	0
1	1	0	0	0	2021	Assault (ss. 265-268); Assault with a Weapon (s. 267); Weapons Offence (various)	Detention avec modalites	Unspecified	H	43	0	0	1	0	0	0	N/A	25	1	0	0	Schizophrenia	Unspecified	0	0	0	0	0	Non-précisé	1	1	0	0	0	0	0	0	0	0	1	0	0	0	0	Absent	Absent	Unspecified	0	0
1	1	0	1	0	2022	Assault (ss. 265-268); Mischief (s. 430); Weapons Offence (various)	n.a. (premiere audience)	Liberation avec modalites	H	52	1	0	0	0	0	1	171	1	1	1	1	Unspecified	Other/Unspecified	0	1	0	1	0	Non-précisé	1	1	0	0	1	0	1	1	0	0	0	0	1	0	1	Partiel	Pauvre	Assault (ss. 265-268); Fail to Comply (various); Fail to Comply with Release Order (s. 145); Obstruct Peace Officer (s. 129); Theft (ss. 322-334)	0	0
1	0	0	0	0	2021	Assault (ss. 265-268)	Liberation avec modalites	Unspecified	H	34	1	0	0	0	0	0	N/A	19	1	0	1	Psychotic Disorder, Unspecified	Multiple: Personality Disorder; Substance Use Disorder	0	1	1	1	0	Non-précisé	0	0	0	0	0	0	0	0	0	0	0	0	1	1	0	Partiel	Partiel	Unspecified	0	0
1	1	0	0	1	2020	Assault (ss. 265-268)	Liberation avec modalites	Liberation avec modalites	H	28	0	0	1	0	0	1	1360	7	1	0	1	Schizophrenia	Substance Use Disorder	1	1	1	1	0	Non-précisé	0	0	0	0	0	0	0	0	0	0	0	0	1	0	1	Pauvre	Pauvre	Other/Unspecified	0	0
1	0	0	0	0	2021	Assault (ss. 265-268); Assault with a Weapon (s. 267); Criminal Harassment (s. 264); Theft (ss. 322-334); Uttering Threats (s. 264.1)	Liberation avec modalites	Unspecified	H	43	1	0	1	0	1	0	N/A	7	1	1	2	Unspecified	Substance Use Disorder	0	1	1	1	0	Non-précisé	0	0	0	0	0	0	0	0	0	0	0	0	0	0	0	Pauvre	Pauvre	Assault (ss. 265-268); Break and Enter (s. 348); Fail to Comply with Probation Order (s. 733.1); Possession Offence (various); Theft (ss. 322-334); Uttering Threats (s. 264.1); Weapons Offence (various)	0	0
0	1	1	0	0	2014	Assault (ss. 265-268); Fail to Comply with Probation Order (s. 733.1)	Liberation avec modalites	Unspecified	H	42	0	0	1	0	0	0	N/A	20	1	1	1	Schizophrenia	Multiple: Neurodevelopmental Disorder; Personality Disorder; Substance Use Disorder	0	0	1	0	0	Non-précisé	0	0	0	0	0	0	0	0	0	0	0	0	1	0	1	Pauvre	Pauvre	Other/Unspecified	1	0
1	1	1	0	0	2022	Assault (ss. 265-268)	Liberation avec modalites	Unspecified	H	38	1	0	1	0	1	0	N/A	2	1	1	0	Unspecified	Unspecified	0	0	0	0	0	Non-précisé	1	1	0	0	0	0	0	0	0	0	0	0	0	0	0	Bon	Bon	Uttering Threats (s. 264.1)	0	0
1	1	0	1	0	2020	Assault (ss. 265-268); Assault with a Weapon (s. 267)	Detention avec modalites	Unspecified	H	34	0	0	1	0	0	1	421	5	1	1	0	Schizophrenia	Unspecified	1	0	0	0	0	Non-précisé	1	1	0	0	0	0	0	0	0	0	0	0	0	0	0	Partiel	Partiel	Assault (ss. 265-268)	0	0
1	1	1	0	0	2020	Assault (ss. 265-268); Mischief (s. 430)	Liberation avec modalites	Other	H	non-précisé	1	2	1	0	1	0	N/A	18	1	2	0	Cannabis Use Disorder; Psychotic Disorder, Unspecified	Substance Use Disorder	0	0	1	0	0	Non-précisé	1	1	0	0	0	0	0	0	0	0	0	0	0	0	0	Partiel	Partiel	Assault (ss. 265-268); Assault with a Weapon (s. 267); Fail to Comply (various); Fail to Comply with Release Order (s. 145); Mischief (s. 430); Possession Offence (various)	0	0
1	1	1	0	0	2020	Other/Unspecified	Detention avec modalites	Liberation inconditionnelle	H	33	0	0	1	0	0	1	559	16	1	2	0	Psychotic Disorder, Unspecified	Multiple: Personality Disorder; Substance Use Disorder	0	0	1	1	0	Non-précisé	1	1	0	0	0	0	0	0	0	0	1	0	1	0	0	Pauvre	Pauvre	Assault (ss. 265-268); Break and Enter (s. 348); Theft (ss. 322-334)	0	0
1	1	1	0	0	2021	Assault (ss. 265-268); Assault with a Weapon (s. 267); Mischief (s. 430)	n.a. (premiere audience)	Unspecified	F	non-précisé	1	2	1	2	2	0	N/A	2	1	2	2	Bipolar Disorder, Unspecified	Substance Use Disorder	0	0	0	0	1	Non-précisé	1	1	0	0	0	0	0	0	0	0	0	0	0	0	0	Bon	Bon	Unspecified	0	0
1	1	1	0	0	2022	Assault (ss. 265-268); Weapons Offence (various)	n.a. (premiere audience)	Unspecified	H	22	0	0	1	0	1	0	N/A	7	1	0	1	Psychotic Disorder, Unspecified; Schizophrenia	Substance Use Disorder	0	1	1	1	0	Non-précisé	1	0	0	0	0	0	0	0	0	0	1	0	1	0	1	Partiel	Pauvre	Unspecified	0	0
1	0	0	0	0	2022	Theft (ss. 322-334)	n.a. (premiere audience)	Unspecified	H	non-précisé	2	1	0	0	1	0	N/A	3	1	0	1	Psychotic Disorder, Unspecified; Schizophrenia	Unspecified	0	0	0	0	0	Non-précisé	1	1	0	0	0	0	0	0	0	0	0	0	1	0	1	Partiel	Partiel	Assault (ss. 265-268); Assault with a Weapon (s. 267)	0	0
1	1	1	0	1	2019	Assault (ss. 265-268); Fail to Comply with Probation Order (s. 733.1)	Detention avec modalites	Unspecified	H	38	0	0	1	0	1	2	300	18	1	1	1	Schizophrenia	Multiple: Personality Disorder; Substance Use Disorder	0	0	1	1	0	Non-précisé	1	1	0	0	0	1	1	0	0	0	0	0	1	0	0	Absent	Absent	Assault (ss. 265-268); Fail to Comply (various); Fail to Comply with Probation Order (s. 733.1); Uttering Threats (s. 264.1)	0	0
1	1	1	0	0	2012	Other/Unspecified	Liberation avec modalites	Liberation inconditionnelle	H	34	0	0	1	1	0	1	55	13	1	0	0	Schizoaffective Disorder	Multiple: Neurodevelopmental Disorder; Personality Disorder; Substance Use Disorder	1	0	1	0	0	Non-précisé	0	1	1	0	0	0	0	0	0	0	1	0	0	0	0	Pauvre	Absent	Other/Unspecified	0	0
1	0	0	0	0	2008	Assault (ss. 265-268); Assault with a Weapon (s. 267); Weapons Offence (various)	Liberation avec modalites	Unspecified	H	47	0	0	1	0	0	0	N/A	21	1	0	0	Schizophrenia	Multiple: Personality Disorder; Substance Use Disorder	1	0	1	0	1	Non-précisé	1	1	0	0	0	0	0	0	0	0	1	0	1	1	1	Pauvre	Pauvre	Fail to Comply with Probation Order (s. 733.1)	0	0
1	1	1	0	1	2019	Uttering Threats (s. 264.1); Weapons Offence (various)	Liberation avec modalites	Unspecified	H	32	0	0	1	0	0	0	N/A	15	1	2	2	Psychotic Disorder, Unspecified; Schizoaffective Disorder	Unspecified	0	0	1	1	2	Non-précisé	0	0	0	0	0	0	0	0	0	0	0	0	0	0	0	Pauvre	Pauvre	Assault (ss. 265-268)	0	0
1	1	0	0	1	2021	Assault (ss. 265-268)	Detention avec modalites	Unspecified	H	43	1	0	1	1	0	1	259	26	1	1	2	Schizophrenia	Substance Use Disorder	0	0	0	0	0	Non-précisé	0	0	1	0	0	0	1	0	0	0	1	0	1	0	1	Pauvre	Pauvre	Assault (ss. 265-268); Fail to Comply with Probation Order (s. 733.1); Mischief (s. 430); Possession Offence (various); Theft (ss. 322-334)	0	0
1	1	1	0	0	2019	Other/Unspecified	Liberation avec modalites	Unspecified	H	non-précisé	2	0	1	0	2	0	N/A	10	1	2	1	Psychotic Disorder, Unspecified	Multiple: Personality Disorder; Substance Use Disorder	0	0	1	0	0	Autre	0	0	1	0	0	0	0	0	0	0	1	0	1	0	1	Absent	Absent	Fail to Comply (various); Fail to Comply with Release Order (s. 145); Obstruct Peace Officer (s. 129); Possession Offence (various)	0	0
1	1	0	0	0	2019	Theft (ss. 322-334)	Liberation avec modalites	Other	H	49	1	0	1	0	1	0	N/A	14	1	1	2	Schizophrenia	Multiple: Personality Disorder; Substance Use Disorder	1	1	0	1	0	Non-précisé	1	1	1	0	0	0	0	1	0	0	1	0	0	0	0	Pauvre	Pauvre	Assault (ss. 265-268); Break and Enter (s. 348); Fail to Comply (various); Fail to Comply with Probation Order (s. 733.1); Mischief (s. 430); Obstruct Peace Officer (s. 129); Theft (ss. 322-334); Uttering Threats (s. 264.1)	0	0
1	0	0	0	0	2021	Assault (ss. 265-268)	Liberation avec modalites	Unspecified	H	55	0	0	1	0	2	0	N/A	20	1	2	2	Psychotic Disorder, Unspecified	Substance Use Disorder	0	0	0	0	0	Non-précisé	1	1	0	0	0	0	0	0	0	0	0	0	0	0	0	Pauvre	Pauvre	Possession Offence (various)	0	0
1	1	0	0	0	2006	Assault (ss. 265-268); Weapons Offence (various)	Detention avec modalites	Unspecified	H	39	2	0	1	0	0	0	N/A	18	1	1	1	Psychotic Disorder, Unspecified	Other/Unspecified	1	0	1	1	0	Non-précisé	0	0	0	0	0	0	0	0	0	0	0	0	1	1	1	Absent	Absent	Break and Enter (s. 348); Fail to Comply (various); Fail to Comply with Probation Order (s. 733.1); Obstruct Peace Officer (s. 129); Possession Offence (various); Uttering Threats (s. 264.1); Weapons Offence (various)	0	1
1	1	0	0	0	2020	Assault (ss. 265-268); Mischief (s. 430)	Liberation avec modalites	Other	H	60	0	0	0	0	0	0	N/A	20	1	2	2	Bipolar Disorder, Unspecified; Bipolar I Disorder	Multiple: Personality Disorder; Substance Use Disorder	0	1	1	0	0	Non-précisé	1	0	0	0	0	0	0	0	0	0	0	0	0	0	0	Pauvre	Pauvre	Fail to Comply with Probation Order (s. 733.1)	0	0
1	1	1	0	0	2021	Other/Unspecified	n.a. (premiere audience)	Other	H	54	1	1	2	0	0	0	N/A	3	1	0	0	Psychotic Disorder, Unspecified	Unspecified	0	0	0	0	0	Non-précisé	1	1	0	0	0	0	0	0	0	0	0	0	0	0	0	Bon	Bon	Unspecified	0	0
1	0	0	0	0	2018	Fail to Comply with Probation Order (s. 733.1); Mischief (s. 430)	Detention avec modalites	Unspecified	H	42	0	0	2	0	0	2	365	24	1	2	2	Unspecified	Multiple: Mood Disorder; Psychotic Disorder; Substance Use Disorder	0	0	1	1	0	Non-précisé	1	1	0	0	0	0	0	0	0	0	0	0	1	0	1	Absent	Absent	Break and Enter (s. 348); Fail to Comply (various); Fail to Comply with Probation Order (s. 733.1); Fail to Comply with Release Order (s. 145); Mischief (s. 430); Possession Offence (various); Theft (ss. 322-334)	0	0
1	1	0	0	0	2022	Criminal Harassment (s. 264); Uttering Threats (s. 264.1)	Detention avec modalites	Liberation inconditionnelle	H	32	0	1	0	0	0	1	84	32	1	0	1	Unspecified	Unspecified	0	1	1	0	0	Non-précisé	1	1	0	0	0	0	0	0	0	0	0	0	1	0	1	Bon	Bon	Unspecified	0	0
1	0	0	0	0	2022	Assault (ss. 265-268); Criminal Harassment (s. 264); Mischief (s. 430); Uttering Threats (s. 264.1)	n.a. (premiere audience)	Unspecified	H	34	2	1	0	0	0	0	N/A	20	1	2	1	Schizoaffective Disorder	Substance Use Disorder	1	0	1	0	0	Non-précisé	1	1	1	1	0	0	1	0	0	1	0	0	0	0	0	Pauvre	Pauvre	Other/Unspecified	0	0
1	0	0	0	0	2018	Assault (ss. 265-268); Mischief (s. 430)	Liberation avec modalites	Unspecified	H	32	0	1	1	0	1	0	N/A	6	1	2	2	Unspecified	Multiple: Mood Disorder; Psychotic Disorder; Substance Use Disorder	0	1	0	1	1	Non-précisé	1	0	0	0	0	0	0	0	0	0	0	0	1	1	1	Partiel	Partiel	Other/Unspecified	0	0
1	1	1	0	0	2011	Assault (ss. 265-268)	Detention avec modalites	Unspecified	H	52	0	0	1	0	0	1	1173	35	1	0	2	Schizoaffective Disorder	Multiple: Neurocognitive / Organic; Personality Disorder	0	0	0	0	0	Non-précisé	1	1	0	0	0	0	0	0	0	0	0	0	1	0	0	Absent	Absent	Unspecified	0	0
1	1	0	0	0	2014	Assault (ss. 265-268); Weapons Offence (various)	Liberation avec modalites	Unspecified	H	30	0	0	1	0	0	0	N/A	25	1	2	2	Schizoaffective Disorder	Multiple: Personality Disorder; Substance Use Disorder	0	1	1	1	0	Non-précisé	0	1	0	0	0	0	0	0	0	0	0	0	0	0	0	Absent	Absent	Assault (ss. 265-268); Assault with a Weapon (s. 267); Fail to Comply (various); Fail to Comply with Probation Order (s. 733.1); Fail to Comply with Release Order (s. 145); Possession Offence (various); Theft (ss. 322-334); Uttering Threats (s. 264.1)	0	0
1	1	0	1	0	2011	Assault (ss. 265-268); Assault with a Weapon (s. 267); Theft (ss. 322-334)	Liberation avec modalites	Unspecified	H	36	0	0	2	0	2	0	N/A	28	1	2	1	Unspecified	Multiple: Neurodevelopmental Disorder; Personality Disorder; Substance Use Disorder	0	0	1	1	0	Non-précisé	0	0	0	0	0	1	1	0	0	0	0	0	1	0	1	Pauvre	Pauvre	Assault (ss. 265-268); Assault with a Weapon (s. 267); Criminal Harassment (s. 264); Possession Offence (various); Uttering Threats (s. 264.1)	0	0
1	0	0	0	0	2019	Assault (ss. 265-268); Weapons Offence (various)	Liberation avec modalites	Unspecified	F	63	1	0	1	0	0	1	84	N/A	1	2	0	Schizoaffective Disorder	Unspecified	0	0	0	0	0	Non-précisé	1	1	0	0	0	0	0	0	0	0	0	0	0	1	0	Partiel	Partiel	Assault (ss. 265-268); Fail to Comply (various); Fail to Comply with Probation Order (s. 733.1); Fail to Comply with Release Order (s. 145)	0	0
1	1	0	0	0	2019	Assault (ss. 265-268); Assault with a Weapon (s. 267); Mischief (s. 430)	Liberation avec modalites	Liberation inconditionnelle	H	51	1	0	1	0	1	0	N/A	19	1	2	0	Schizophrenia	Unspecified	0	0	0	0	0	Non-précisé	1	1	0	0	0	0	0	0	0	0	0	0	0	0	0	Pauvre	Pauvre	Other/Unspecified	0	0
1	1	0	0	0	2021	Other/Unspecified	Liberation avec modalites	Unspecified	H	non-précisé	2	0	1	0	1	0	N/A	18	1	2	2	Schizoaffective Disorder	Substance Use Disorder	0	1	1	0	0	Non-précisé	1	0	0	0	0	0	0	0	0	0	0	0	0	0	0	Partiel	Partiel	Assault (ss. 265-268); Fail to Comply (various); Fail to Comply with Probation Order (s. 733.1); Fail to Comply with Release Order (s. 145); Obstruct Peace Officer (s. 129); Possession Offence (various); Theft (ss. 322-334)	0	0
1	1	1	0	0	2022	Mischief (s. 430); Weapons Offence (various)	n.a. (premiere audience)	Unspecified	H	41	0	0	0	0	1	1	129	7	1	1	1	Schizophrenia	Multiple: Personality Disorder; Psychotic Disorder; Substance Use Disorder	0	1	1	1	0	Non-précisé	1	1	0	0	0	1	1	0	0	0	0	0	1	0	1	Pauvre	Pauvre	Assault (ss. 265-268); Criminal Harassment (s. 264); Fail to Comply with Probation Order (s. 733.1); Mischief (s. 430); Possession Offence (various); Theft (ss. 322-334); Uttering Threats (s. 264.1); Weapons Offence (various)	0	0
1	0	0	1	0	2005	Other/Unspecified	Liberation avec modalites	Unspecified	H	64	0	0	0	0	1	2	114	19	1	0	0	Schizoaffective Disorder; Schizophrenia	Multiple: Personality Disorder; Psychotic Disorder; Substance Use Disorder	0	0	1	0	0	Non-précisé	1	1	0	0	0	0	0	0	0	0	0	0	0	0	0	Bon	Bon	Unspecified	0	0
1	1	0	0	0	2021	Theft (ss. 322-334)	Detention avec modalites	Liberation avec modalites	H	51	1	0	1	0	2	1	123	31	1	2	1	Schizoaffective Disorder	Multiple: Anxiety / Trauma; Neurocognitive / Organic; Substance Use Disorder	0	0	0	1	1	Non-précisé	1	1	0	0	0	0	0	0	0	0	1	0	0	0	0	Absent	Absent	Assault (ss. 265-268); Fail to Comply (various); Fail to Comply with Release Order (s. 145); Forcible Confinement (s. 279(2)); Theft (ss. 322-334)	0	0
1	1	0	0	0	2020	Weapons Offence (various)	Liberation avec modalites	Unspecified	H	33	0	1	1	0	1	0	N/A	10	1	1	0	Schizophrenia	Multiple: Neurodevelopmental Disorder; Personality Disorder; Substance Use Disorder	0	0	1	0	1	Non-précisé	1	1	0	0	0	0	0	0	0	0	0	0	0	0	0	Absent	Absent	Fail to Comply with Probation Order (s. 733.1); Possession Offence (various); Uttering Threats (s. 264.1); Weapons Offence (various)	0	0
1	1	0	0	0	2022	Uttering Threats (s. 264.1)	n.a. (premiere audience)	Unspecified	H	31	0	1	1	0	0	0	N/A	11	1	0	1	Unspecified	Other/Unspecified	0	0	0	0	0	Non-précisé	1	1	0	0	0	0	0	0	0	0	0	0	1	0	1	Bon	Bon	Unspecified	0	0
1	1	1	0	0	2020	Mischief (s. 430)	Liberation avec modalites	Liberation inconditionnelle	H	34	0	0	0	0	0	0	N/A	N/A	1	2	0	Unspecified	Multiple: Personality Disorder; Substance Use Disorder	0	1	1	1	0	Non-précisé	1	0	0	0	0	0	0	0	0	0	0	0	0	0	0	Partiel	Partiel	Break and Enter (s. 348); Fail to Comply (various); Mischief (s. 430); Possession Offence (various); Theft (ss. 322-334)	0	0
1	1	0	0	0	2022	Assault (ss. 265-268); Fail to Comply with Probation Order (s. 733.1); Mischief (s. 430)	n.a. (premiere audience)	Unspecified	H	33	0	0	0	0	0	1	60	17	1	2	1	Schizophrenia	Substance Use Disorder	0	0	0	0	0	Non-précisé	1	1	0	0	0	0	0	0	0	0	0	0	1	0	1	Partiel	Partiel	Assault (ss. 265-268); Fail to Comply (various); Fail to Comply with Probation Order (s. 733.1); Fail to Comply with Release Order (s. 145); Uttering Threats (s. 264.1)	0	0
1	1	0	0	0	2022	Assault (ss. 265-268); Assault with a Weapon (s. 267); Mischief (s. 430)	n.a. (premiere audience)	Suivre recommandation psychiatre	H	26	0	0	0	0	0	0	N/A	3	1	2	1	Schizophrenia	Substance Use Disorder	0	1	1	0	0	Auto-immun; Endocrine/Metabolique	0	0	0	0	0	0	0	0	0	0	0	0	1	0	1	Pauvre	Pauvre	Mischief (s. 430); Theft (ss. 322-334); Uttering Threats (s. 264.1)	1	0
1	1	0	0	0	2022	Uttering Threats (s. 264.1)	n.a. (premiere audience)	Other	H	21	0	0	1	0	1	0	N/A	2	1	0	1	Schizophrenia	Unspecified	0	0	1	0	0	Non-précisé	0	1	0	0	0	0	0	0	0	0	0	0	1	0	1	Absent	Absent	Unspecified	0	0
1	1	0	0	0	2010	Criminal Harassment (s. 264)	Detention avec modalites	Detention avec modalites	H	34	0	0	0	0	0	1	205	N/A	1	1	1	Unspecified	Personality Disorder	0	1	1	1	1	Non-précisé	0	1	1	0	0	0	1	1	0	0	0	0	1	0	1	Absent	Absent	Assault (ss. 265-268); Criminal Harassment (s. 264); Fail to Comply (various); Fail to Comply with Probation Order (s. 733.1); Fail to Comply with Release Order (s. 145); Mischief (s. 430); Possession Offence (various); Theft (ss. 322-334); Uttering Threats (s. 264.1)	0	0
1	1	0	0	0	2008	Aggravated Assault (s. 268); Assault (ss. 265-268); Weapons Offence (various)	Liberation avec modalites	Other	H	49	0	0	1	0	0	0	N/A	29	1	1	0	Schizophrenia	Unspecified	0	0	0	0	0	Non-précisé	1	1	0	0	0	0	0	0	0	0	0	0	0	0	0	Partiel	Partiel	Fail to Comply (various); Possession Offence (various)	0	0
1	1	1	0	0	2013	Assault (ss. 265-268); Mischief (s. 430); Uttering Threats (s. 264.1)	Liberation avec modalites	Suivre recommandation psychiatre	H	64	0	1	1	0	0	0	N/A	36	1	0	0	Schizophrenia	Unspecified	0	0	0	0	0	Non-précisé	1	1	0	0	0	0	0	1	0	0	1	0	0	0	0	Absent	Absent	Assault (ss. 265-268); Fail to Comply with Probation Order (s. 733.1)	0	0
1	1	0	0	0	2022	Other/Unspecified	n.a. (premiere audience)	Unspecified	H	61	1	0	0	0	0	1	139	1	1	2	1	Schizoaffective Disorder	Unspecified	0	0	0	1	0	Non-précisé	1	1	0	0	0	0	0	0	0	1	0	0	0	0	0	Partiel	Bon	Assault (ss. 265-268); Fail to Comply (various); Fail to Comply with Probation Order (s. 733.1); Mischief (s. 430); Obstruct Peace Officer (s. 129); Possession Offence (various); Theft (ss. 322-334)	0	0
1	1	0	0	0	2022	Assault (ss. 265-268); Assault with a Weapon (s. 267); Weapons Offence (various)	n.a. (premiere audience)	Unspecified	H	32	2	0	1	0	0	1	72	14	6	2	1	Unspecified	Unspecified	0	1	1	0	0	Non-précisé	1	1	0	0	0	0	0	0	0	0	0	0	1	0	1	Pauvre	Pauvre	Assault (ss. 265-268); Uttering Threats (s. 264.1)	0	0
1	1	1	0	0	2006	Assault (ss. 265-268); Assault with a Weapon (s. 267); Criminal Harassment (s. 264); Mischief (s. 430); Weapons Offence (various)	Liberation avec modalites	Unspecified	H	37	0	0	1	0	0	1	175	20	1	0	2	Schizoaffective Disorder	Multiple: Personality Disorder; Substance Use Disorder	0	0	1	1	1	Non-précisé	0	1	0	0	0	0	0	0	0	0	1	0	1	1	1	2	2	Other/Unspecified	0	0
1	1	1	0	0	2022	Other/Unspecified	Liberation avec modalites	Unspecified	H	33	0	0	1	0	0	1	94	12	1	2	1	Schizophrenia	Multiple: Personality Disorder; Substance Use Disorder	0	1	1	1	0	Non-précisé	0	0	0	0	0	0	1	0	0	0	0	1	1	0	1	2	2	Criminal Harassment (s. 264); Possession Offence (various)	0	0
1	1	0	0	0	2022	Break and Enter (s. 348); Theft (ss. 322-334)	n.a. (premiere audience)	Unspecified	H	47	2	0	1	0	0	0	N/A	3	1	0	1	Unspecified	Unspecified	0	0	1	1	0	Non-précisé	1	1	1	0	0	0	0	0	0	0	0	0	1	1	0	Bon	Partiel	Unspecified	1	1
1	0	0	0	0	2020	Assault (ss. 265-268)	Liberation avec modalites	Unspecified	H	43	1	0	1	0	1	0	N/A	13	5	2	0	Unspecified	Unspecified	0	0	1	1	0	Non-précisé	1	1	0	0	0	0	0	0	0	0	1	0	0	0	0	Partiel	Partiel	Assault (ss. 265-268); Fail to Comply (various); Fail to Comply with Probation Order (s. 733.1); Fail to Comply with Release Order (s. 145); Mischief (s. 430); Obstruct Peace Officer (s. 129); Possession Offence (various); Uttering Threats (s. 264.1)	0	0
1	1	0	0	0	2019	Aggravated Assault (s. 268); Assault (ss. 265-268); Theft (ss. 322-334)	Detention avec modalites	Unspecified	H	non-précisé	2	0	1	0	1	2	79	17	1	2	0	Unspecified	Unspecified	0	0	0	0	0	Non-précisé	1	1	0	0	0	0	0	0	0	0	0	0	0	0	0	Partiel	Partiel	Assault (ss. 265-268); Fail to Comply with Probation Order (s. 733.1); Uttering Threats (s. 264.1)	0	0
1	1	0	0	0	2022	Assault (ss. 265-268); Assault with a Weapon (s. 267); Obstruct Peace Officer (s. 129); Uttering Threats (s. 264.1); Weapons Offence (various)	n.a. (premiere audience)	Unspecified	H	33	0	0	0	2	0	1	63	N/A	1	0	1	Schizophrenia	Substance Use Disorder	0	0	1	0	0	Non-précisé	1	1	0	0	0	0	0	0	0	0	1	0	1	0	1	Partiel	Partiel	Unspecified	0	0
1	1	1	0	0	2019	Criminal Harassment (s. 264); Mischief (s. 430)	Liberation avec modalites	Unspecified	H	35	0	0	1	0	0	0	N/A	15	1	1	2	Schizophrenia	Multiple: Personality Disorder; Substance Use Disorder	0	1	1	1	0	Non-précisé	1	1	0	0	0	0	0	0	0	0	0	0	0	0	0	Absent	Absent	Break and Enter (s. 348); Fail to Comply (various); Fail to Comply with Probation Order (s. 733.1); Fail to Comply with Release Order (s. 145); Mischief (s. 430); Possession Offence (various); Uttering Threats (s. 264.1); Weapons Offence (various)	0	0
1	1	0	0	0	2019	Other/Unspecified	Liberation avec modalites	Unspecified	H	non-précisé	2	0	1	0	1	0	N/A	N/A	1	2	0	Schizophrenia	Unspecified	0	0	0	0	0	Non-précisé	1	1	0	0	0	0	0	0	0	0	0	0	0	0	0	Bon	Bon	Unspecified	0	0
1	1	1	0	0	2021	Theft (ss. 322-334)	Liberation avec modalites	Unspecified	F	53	0	0	1	0	0	0	N/A	37	1	0	0	Psychotic Disorder, Unspecified	Substance Use Disorder	0	0	0	0	0	Non-précisé	2	1	0	0	0	0	0	0	0	0	0	0	0	0	0	Bon	Bon	Unspecified	0	0
1	1	0	0	0	1994	Mischief (s. 430); Theft (ss. 322-334); Weapons Offence (various)	Liberation avec modalites	Unspecified	H	45	0	0	1	0	0	0	N/A	36	1	2	0	Unspecified	Other/Unspecified	0	0	0	0	0	Non-précisé	1	1	0	0	0	0	0	0	0	0	0	0	0	0	0	Partiel	Partiel	Fail to Comply with Probation Order (s. 733.1); Uttering Threats (s. 264.1)	0	0
0	1	1	0	0	2017	Theft (ss. 322-334)	Detention avec modalites	Suivre recommandation psychiatre	H	56	0	0	0	0	0	1	699	26	1	2	0	Schizophrenia	Unspecified	0	0	0	0	0	Non-précisé	0	0	0	0	0	1	0	0	0	0	0	0	1	0	1	Absent	Absent	Break and Enter (s. 348); Fail to Comply with Probation Order (s. 733.1); Obstruct Peace Officer (s. 129); Possession Offence (various); Theft (ss. 322-334)	0	0
1	1	1	0	0	2010	Assault (ss. 265-268); Obstruct Peace Officer (s. 129); Theft (ss. 322-334); Weapons Offence (various)	Liberation avec modalites	Suivre recommandation psychiatre	H	58	0	0	1	0	0	0	N/A	49	1	0	1	Schizophrenia	Anxiety / Trauma	0	0	0	0	0	Non-précisé	0	0	0	0	0	0	1	0	0	0	0	0	1	0	1	Absent	Absent	Assault (ss. 265-268); Fail to Comply with Probation Order (s. 733.1); Uttering Threats (s. 264.1)	0	0
1	1	1	0	0	2012	Mischief (s. 430)	Liberation avec modalites	Other	H	non-précisé	2	2	2	2	2	0	N/A	16	1	1	2	Schizophrenia	Multiple: Personality Disorder; Substance Use Disorder	0	0	0	1	0	Non-précisé	0	1	1	1	0	1	0	0	0	0	1	0	0	0	0	Absent	Absent	Assault (ss. 265-268); Fail to Comply (various); Fail to Comply with Probation Order (s. 733.1); Fail to Comply with Release Order (s. 145); Mischief (s. 430); Obstruct Peace Officer (s. 129); Possession Offence (various); Theft (ss. 322-334); Uttering Threats (s. 264.1)	0	0
1	0	0	0	0	2019	Fail to Comply with Probation Order (s. 733.1)	Detention avec modalites	Unspecified	F	34	0	0	1	0	0	1	1297	19	1	2	0	Schizoaffective Disorder	Multiple: Personality Disorder; Substance Use Disorder	0	0	0	0	0	Non-précisé	1	1	0	0	0	0	0	0	0	0	0	0	0	0	0	Bon	Bon	Assault (ss. 265-268); Criminal Harassment (s. 264); Fail to Comply (various); Fail to Comply with Probation Order (s. 733.1); Fail to Comply with Release Order (s. 145)	0	0
1	1	0	0	0	2019	Uttering Threats (s. 264.1)	n.d. (4e revision annuelle)	Unspecified	H	31	0	1	1	0	1	0	N/A	9	3	2	2	Schizophrenia	Multiple: Anxiety / Trauma; Personality Disorder; Substance Use Disorder	0	1	1	1	0	Non-précisé	2	0	1	0	0	0	0	0	0	0	0	0	0	0	0	Partiel	Partiel	Other/Unspecified	0	0
1	1	0	0	0	2020	Assault (ss. 265-268); Assault with a Weapon (s. 267); Criminal Harassment (s. 264); Obstruct Peace Officer (s. 129); Uttering Threats (s. 264.1)	Detention avec modalites	Unspecified	H	non-précisé	2	2	2	2	2	1	443	N/A	1	2	2	Unspecified	Unspecified	0	0	0	0	0	Non-précisé	1	1	0	0	0	0	1	0	0	0	0	0	1	0	1	Bon	Bon	Unspecified	0	0
1	0	0	0	0	2021	Weapons Offence (various)	Liberation avec modalites	Unspecified	H	43	0	1	1	0	1	0	N/A	2	1	0	2	Psychotic Disorder, Unspecified	Unspecified	0	1	1	0	0	Non-précisé	2	2	0	0	0	0	0	0	0	0	0	0	0	0	0	Partiel	Bon	Unspecified	0	0
1	1	1	0	1	2022	Assault (ss. 265-268); Mischief (s. 430)	n.a. (premiere audience)	Unspecified	H	28	0	0	1	0	1	1	78	4	1	0	1	Schizophrenia	Substance Use Disorder	0	1	1	0	0	Non-précisé	1	1	0	1	0	1	1	0	0	0	0	0	1	0	1	Pauvre	Pauvre	Unspecified	0	0
1	1	0	1	0	2016	Other/Unspecified	Detention avec modalites (statut d'accuse a haut risque)	Unspecified	H	48	0	0	2	0	0	1	2746	18	3	2	0	Schizophrenia	Substance Use Disorder	0	0	0	0	0	Non-précisé	1	1	1	1	0	0	0	0	0	0	1	0	0	0	0	Partiel	Partiel	Assault (ss. 265-268); Possession Offence (various); Theft (ss. 322-334)	0	0
1	1	0	0	1	2017	Assault (ss. 265-268); Assault with a Weapon (s. 267)	Detention avec modalites	Other	H	non-précisé	2	0	1	0	0	1	2190	N/A	1	2	2	Unspecified	Substance Use Disorder	0	1	0	0	0	Non-précisé	1	1	0	0	0	0	0	0	0	0	1	0	0	0	0	Absent	Absent	Other/Unspecified	0	0
1	1	0	1	0	2022	Assault (ss. 265-268)	n.a. (premiere audience)	Unspecified	F	40	1	2	1	0	1	0	N/A	2	1	0	1	Psychotic Disorder, Unspecified	Substance Use Disorder	0	1	0	0	0	Non-précisé	1	1	0	0	0	0	0	0	0	0	0	0	1	1	0	Bon	Bon	Unspecified	0	0
1	1	1	0	0	2022	Assault (ss. 265-268)	n.a. (premiere audience)	Unspecified	H	23	0	0	1	0	2	0	N/A	7	3	0	0	Unspecified	Personality Disorder	0	1	0	0	0	Non-précisé	1	1	0	0	0	0	0	0	0	0	0	0	0	0	0	Bon	Bon	Unspecified	0	0
1	1	1	0	0	2022	Fail to Comply with Probation Order (s. 733.1)	n.a. (premiere audience)	Unspecified	H	40	1	0	0	2	0	1	200	11	1	2	1	Schizophrenia	Substance Use Disorder	1	0	1	1	0	Non-précisé	1	1	0	0	0	1	0	0	0	0	1	1	0	0	0	Absent	Absent	Assault (ss. 265-268); Assault with a Weapon (s. 267); Fail to Comply (various); Fail to Comply with Release Order (s. 145); Obstruct Peace Officer (s. 129); Possession Offence (various); Uttering Threats (s. 264.1)	0	0
1	1	1	0	0	2022	Assault (ss. 265-268)	n.a. (premiere audience)	Unspecified	H	35	0	0	1	0	0	0	N/A	14	1	0	2	Schizophrenia	Unspecified	0	1	0	1	0	Non-précisé	1	0	0	0	1	0	0	0	0	0	1	0	0	0	0	Pauvre	Pauvre	Unspecified	0	0
1	0	0	0	0	2018	Other/Unspecified	Liberation avec modalites	Unspecified	H	44	0	0	0	0	0	0	N/A	13	1	1	0	Schizophrenia	Substance Use Disorder	0	1	1	1	0	Non-précisé	0	1	1	0	1	0	0	0	0	0	0	0	1	0	1	Pauvre	Pauvre	Assault (ss. 265-268); Fail to Comply with Probation Order (s. 733.1); Mischief (s. 430); Possession Offence (various); Uttering Threats (s. 264.1)	0	0
1	1	1	0	0	2016	Other/Unspecified	Liberation avec modalites	Liberation avec modalites	H	48	2	1	0	0	0	0	N/A	8	1	0	0	Schizophrenia	Unspecified	0	0	0	0	0	Non-précisé	1	1	0	0	0	0	0	0	0	1	0	0	0	0	0	Pauvre	Pauvre	Unspecified	0	0
1	1	0	0	0	2013	Uttering Threats (s. 264.1)	Detention avec modalites (sans possibilite de sorties sauf accompagne)	Liberation inconditionnelle	H	46	1	0	2	0	0	1	2922	7	1	2	2	Schizophrenia	Multiple: Personality Disorder; Substance Use Disorder	0	1	1	1	1	Non-précisé	1	1	1	0	0	1	1	1	1	0	0	0	1	0	1	Absent	Pauvre	Assault (ss. 265-268); Intimidation (s. 423); Possession Offence (various); Theft (ss. 322-334); Uttering Threats (s. 264.1)	0	0
1	1	1	0	0	2010	Assault (ss. 265-268); Fail to Comply with Probation Order (s. 733.1)	Liberation avec modalites	Liberation inconditionnelle	H	34	0	0	0	0	0	1	30	13	1	0	1	Unspecified	Multiple: Personality Disorder; Psychotic Disorder	0	0	1	1	0	Respiratoire	1	1	0	0	0	0	0	0	0	0	0	0	1	0	1	Pauvre	Pauvre	Assault (ss. 265-268); Break and Enter (s. 348); Criminal Harassment (s. 264); Fail to Comply (various); Fail to Comply with Probation Order (s. 733.1); Fail to Comply with Release Order (s. 145); Mischief (s. 430); Obstruct Peace Officer (s. 129); Possession Offence (various); Theft (ss. 322-334); Uttering Threats (s. 264.1)	0	0
1	1	1	0	0	2022	Assault (ss. 265-268)	Liberation avec modalites	Unspecified	F	42	1	1	2	0	2	0	N/A	10	17	2	0	Schizoaffective Disorder	Substance Use Disorder	1	0	0	0	0	Non-précisé	1	1	0	0	0	0	0	0	0	0	0	0	0	0	0	Partiel	Bon	Other/Unspecified	0	0
1	0	0	0	0	2022	Assault (ss. 265-268); Break and Enter (s. 348); Obstruct Peace Officer (s. 129); Weapons Offence (various)	Liberation avec modalites	Unspecified	F	67	1	1	1	0	2	0	N/A	19	1	0	0	Unspecified	Personality Disorder	0	0	0	0	0	Non-précisé	1	1	0	0	0	0	0	0	0	0	0	0	0	0	0	Bon	Bon	Unspecified	0	0
1	1	0	1	0	2021	Mischief (s. 430)	Liberation avec modalites	Unspecified	H	53	1	0	1	0	0	0	N/A	14	1	1	2	Unspecified	Substance Use Disorder	0	0	1	1	0	Non-précisé	0	0	0	0	0	0	0	0	0	0	0	0	0	0	0	Pauvre	Pauvre	Assault (ss. 265-268); Fail to Comply (various); Fail to Comply with Probation Order (s. 733.1); Mischief (s. 430); Possession Offence (various); Theft (ss. 322-334); Uttering Threats (s. 264.1)	0	0
1	0	0	0	0	2022	Other/Unspecified	Detention avec modalites	Unspecified	H	59	1	2	1	0	0	0	N/A	20	3	0	0	Schizophrenia	Unspecified	0	0	0	0	0	Non-précisé	1	1	1	0	0	0	0	0	0	0	0	1	0	0	0	Partiel	Bon	Other/Unspecified	0	0
1	1	0	0	0	2022	Other/Unspecified	n.a. (premiere audience)	Suivre recommandation psychiatre	F	33	2	0	1	0	0	0	N/A	3	4	0	2	Unspecified	Unspecified	0	1	0	0	0	Non-précisé	0	1	0	0	0	0	0	0	0	0	1	0	0	0	0	Pauvre	Partiel	Assault (ss. 265-268)	0	0
1	0	0	0	0	2022	Theft (ss. 322-334)	n.a. (premiere audience)	Unspecified	F	45	1	1	1	0	0	0	N/A	16	1	1	1	Unspecified	Unspecified	0	1	0	0	0	Non-précisé	0	1	1	0	0	0	1	0	0	0	1	0	1	0	1	Pauvre	Pauvre	Criminal Harassment (s. 264); Uttering Threats (s. 264.1)	1	0
1	1	1	0	0	2022	Assault (ss. 265-268)	n.a. (premiere audience)	Unspecified	H	52	0	0	2	0	0	1	102	12	1	0	2	Schizophrenia; Stimulant Use Disorder (Amphetamine-Type)	Unspecified	0	0	0	1	0	Endocrine/Metabolique; Genetique/Congenital; Respiratoire	1	1	1	0	0	0	0	0	0	0	0	1	1	0	0	Partiel	Bon	Other/Unspecified	0	0
1	1	0	0	0	2009	Assault (ss. 265-268); Assault with a Weapon (s. 267); Theft (ss. 322-334); Uttering Threats (s. 264.1); Weapons Offence (various)	Liberation avec modalites	Unspecified	H	34	0	0	1	0	0	0	N/A	16	1	2	2	Schizophrenia	Multiple: Personality Disorder; Substance Use Disorder	0	1	1	1	0	Non-précisé	1	1	0	0	0	0	0	0	0	0	0	1	0	0	0	Absent	Absent	Assault (ss. 265-268); Fail to Comply with Probation Order (s. 733.1); Fail to Comply with Release Order (s. 145); Obstruct Peace Officer (s. 129); Possession Offence (various); Uttering Threats (s. 264.1)	0	0
1	1	1	0	0	2018	Assault (ss. 265-268); Weapons Offence (various)	Liberation avec modalites	Other	H	26	0	0	1	0	0	1	54	5	1	0	1	Schizophrenia	Multiple: Personality Disorder; Substance Use Disorder	0	0	1	0	0	Non-précisé	0	0	1	0	0	1	1	0	0	0	1	0	1	0	1	Absent	Pauvre	Unspecified	0	0
1	0	0	0	0	2021	Assault (ss. 265-268)	Liberation avec modalites	Unspecified	H	26	0	0	2	0	2	0	N/A	8	1	0	2	Schizophrenia	Multiple: Personality Disorder; Substance Use Disorder	0	0	1	1	0	Non-précisé	0	0	0	0	0	1	0	1	0	0	0	0	1	2	1	Pauvre	Pauvre	Unspecified	0	0
1	1	1	0	0	2021	Other/Unspecified	Liberation avec modalites	Liberation inconditionnelle	H	46	0	0	1	0	0	0	N/A	29	1	1	2	Schizoaffective Disorder	Multiple: Personality Disorder; Substance Use Disorder	0	0	0	0	0	Non-précisé	1	1	0	0	0	0	0	0	0	0	0	0	0	0	0	Bon	Bon	Assault (ss. 265-268); Assault with a Weapon (s. 267); Break and Enter (s. 348); Fail to Comply (various); Fail to Comply with Probation Order (s. 733.1); Fail to Comply with Release Order (s. 145); Mischief (s. 430); Possession Offence (various); Theft (ss. 322-334); Uttering Threats (s. 264.1)	0	0
1	1	1	0	0	2022	Other/Unspecified	n.a. (premiere audience)	Liberation inconditionnelle	H	65	0	2	2	0	2	0	N/A	43	1	0	1	Unspecified	Personality Disorder	0	0	0	0	0	Non-précisé	0	0	0	0	0	0	0	0	0	0	0	1	1	0	1	Absent	Absent	Assault (ss. 265-268); Assault with a Weapon (s. 267)	0	0
1	0	0	0	0	2019	Criminal Harassment (s. 264)	Liberation avec modalites	Unspecified	H	47	0	0	1	0	0	0	N/A	26	1	0	1	Schizophrenia	Substance Use Disorder	0	0	1	1	0	Non-précisé	1	1	0	0	0	1	0	0	0	0	0	0	1	0	1	Absent	Absent	Unspecified	0	0
1	0	0	0	0	2022	Mischief (s. 430)	n.a. (premiere audience)	Unspecified	H	68	1	1	1	0	0	0	N/A	1	1	0	1	Cannabis Use Disorder	Unspecified	0	0	0	0	0	Non-précisé	1	1	0	0	0	0	0	0	0	0	0	0	0	0	0	Bon	Bon	Fail to Comply with Probation Order (s. 733.1); Possession Offence (various)	0	1
1	1	0	1	0	2012	Assault (ss. 265-268)	Detention avec modalites	Detention stricte	H	37	0	0	1	0	0	1	344	18	1	2	2	Schizophrenia	Multiple: Neurodevelopmental Disorder; Personality Disorder; Substance Use Disorder	0	0	1	1	0	Non-précisé	1	1	1	0	0	0	0	0	0	0	0	1	1	0	1	Absent	Absent	Assault (ss. 265-268); Assault with a Weapon (s. 267); Fail to Comply with Probation Order (s. 733.1); Obstruct Peace Officer (s. 129); Possession Offence (various); Theft (ss. 322-334); Uttering Threats (s. 264.1)	0	0
1	0	0	0	0	2005	Assault (ss. 265-268); Fail to Comply with Probation Order (s. 733.1); Mischief (s. 430); Uttering Threats (s. 264.1)	Detention avec modalites	Unspecified	H	44	2	0	1	0	0	1	421	18	1	1	2	Unspecified	Unspecified	0	0	2	2	1	Non-précisé	1	1	0	0	0	0	0	0	0	0	0	1	0	0	0	Absent	Absent	Assault (ss. 265-268); Criminal Harassment (s. 264); Fail to Comply with Probation Order (s. 733.1); Mischief (s. 430); Possession Offence (various); Theft (ss. 322-334); Uttering Threats (s. 264.1); Weapons Offence (various)	0	0
1	1	1	0	0	2010	Assault (ss. 265-268)	Liberation avec modalites	Other	H	44	0	0	1	0	0	0	N/A	20	1	2	1	Schizoaffective Disorder	Substance Use Disorder	0	0	0	0	0	Non-précisé	0	1	1	0	0	0	1	1	1	0	1	1	1	0	1	Pauvre	Pauvre	Assault (ss. 265-268); Criminal Harassment (s. 264); Fail to Comply (various); Fail to Comply with Probation Order (s. 733.1); Fail to Comply with Release Order (s. 145)	0	0
1	0	0	0	0	2022	Other/Unspecified	n.a. (premiere audience)	Unspecified	H	27	0	0	2	1	1	1	300	9	1	2	2	Schizophrenia	Multiple: Personality Disorder; Substance Use Disorder	0	1	0	1	0	Non-précisé	0	1	1	0	0	0	1	0	0	0	1	1	1	1	1	Pauvre	Pauvre	Other/Unspecified	0	0
1	1	1	0	0	2021	Other/Unspecified	Liberation avec modalites	Other	H	59	1	1	1	0	0	0	N/A	23	1	2	1	Unspecified	Unspecified	0	0	0	0	0	Non-précisé	1	1	0	0	0	0	0	0	0	0	1	0	0	0	0	Absent	Absent	Assault (ss. 265-268)	0	0
1	0	0	0	0	2020	Mischief (s. 430)	Liberation avec modalites	Unspecified	H	24	0	0	1	0	1	0	N/A	17	1	0	2	Schizophrenia	Substance Use Disorder	0	1	0	0	1	Non-précisé	1	1	0	0	0	0	0	0	0	0	0	0	0	0	0	Bon	Bon	Unspecified	0	0
1	1	1	0	0	2001	Assault (ss. 265-268); Uttering Threats (s. 264.1)	Liberation avec modalites	Unspecified	H	45	1	0	0	0	2	1	102	23	1	2	1	Schizophrenia	Multiple: Personality Disorder; Substance Use Disorder	0	0	1	1	0	Non-précisé	1	0	1	1	0	0	0	0	0	0	0	0	1	0	1	2	2	Assault (ss. 265-268); Assault with a Weapon (s. 267); Theft (ss. 322-334); Uttering Threats (s. 264.1); Weapons Offence (various)	0	0
1	1	1	0	0	2022	Assault (ss. 265-268)	n.a. (premiere audience)	Unspecified	H	19	2	0	1	0	0	1	45	1	1	0	1	Psychotic Disorder, Unspecified	Substance Use Disorder	0	0	1	0	0	Neurologique	1	1	0	0	0	0	0	0	0	0	0	0	1	0	1	Pauvre	Pauvre	Unspecified	0	0
1	1	0	1	0	2022	Other/Unspecified	n.a. (premiere audience)	Unspecified	H	75	1	2	1	0	2	0	N/A	1	1	2	2	Unspecified	Multiple: Personality Disorder; Substance Use Disorder	0	0	0	0	0	Non-précisé	1	1	0	0	0	0	0	0	0	0	0	1	0	0	0	Pauvre	Pauvre	Fail to Comply (various); Fail to Comply with Probation Order (s. 733.1); Mischief (s. 430); Trespass at Night (s. 177)	0	0
1	1	1	0	0	2022	Assault (ss. 265-268)	n.a. (premiere audience)	Unspecified	H	30	0	0	2	2	0	1	156	9	1	2	1	Psychotic Disorder, Unspecified	Multiple: Psychotic Disorder; Substance Use Disorder	0	0	1	0	0	Autre	1	1	0	0	0	1	1	0	0	0	0	0	1	0	1	Pauvre	Pauvre	Assault (ss. 265-268)	0	0
1	1	0	0	0	2022	Assault (ss. 265-268)	n.a. (premiere audience)	Unspecified	H	77	1	2	1	0	2	0	N/A	4	1	0	1	Unspecified	Unspecified	0	1	0	0	0	Cardiovasculaire	2	1	0	0	0	0	0	0	0	0	0	0	1	0	1	Partiel	Partiel	Assault (ss. 265-268); Fail to Comply with Probation Order (s. 733.1)	0	0
1	0	0	0	0	2022	Mischief (s. 430)	n.a. (premiere audience)	Unspecified	H	52	1	0	1	0	1	0	N/A	21	1	0	2	Unspecified	Multiple: Personality Disorder; Psychotic Disorder	0	0	0	0	0	Non-précisé	1	1	0	0	0	0	0	0	0	0	0	0	0	0	0	Bon	Bon	Unspecified	0	0
1	1	1	0	0	2021	Assault (ss. 265-268); Uttering Threats (s. 264.1)	Liberation avec modalites	Other	H	65	1	2	0	0	0	0	N/A	40	13	2	2	Schizophrenia	Unspecified	0	0	0	0	0	Non-précisé	1	1	0	0	0	1	1	0	0	0	1	0	0	0	0	Partiel	Partiel	Possession Offence (various); Theft (ss. 322-334)	0	0
1	0	0	0	0	2022	Criminal Harassment (s. 264)	n.a. (premiere audience)	Unspecified	H	53	0	1	2	0	2	1	29	25	10	2	1	Schizophrenia	Substance Use Disorder	0	0	1	1	0	Non-précisé	1	1	1	0	0	1	1	0	0	0	1	0	1	0	1	2	2	Criminal Harassment (s. 264); Fail to Comply (various); Fail to Comply with Probation Order (s. 733.1); Fail to Comply with Release Order (s. 145); Mischief (s. 430); Possession Offence (various); Uttering Threats (s. 264.1)	0	0
1	1	1	0	0	2021	Assault (ss. 265-268)	Detention avec modalites	Unspecified	H	41	2	0	1	0	0	2	476	31	1	1	2	Unspecified	Multiple: Personality Disorder; Substance Use Disorder	0	0	0	1	1	Non-précisé	1	1	0	0	0	0	0	0	0	0	0	0	0	0	0	Partiel	Partiel	Other/Unspecified	0	0
1	1	1	0	0	2021	Mischief (s. 430)	Liberation avec modalites	Liberation inconditionnelle	H	39	0	0	1	0	0	0	N/A	18	1	0	0	Schizophrenia	Substance Use Disorder	0	1	1	0	0	Non-précisé	1	1	0	0	0	0	0	0	0	0	0	0	0	0	0	Bon	Bon	Fail to Comply with Probation Order (s. 733.1); Theft (ss. 322-334)	0	0
1	1	1	0	0	2013	Assault (ss. 265-268); Assault with a Weapon (s. 267); Criminal Harassment (s. 264); Mischief (s. 430); Theft (ss. 322-334); Uttering Threats (s. 264.1)	Detention avec modalites	Other	F	31	1	0	2	0	1	2	365	5	1	0	2	Schizoaffective Disorder	Personality Disorder	0	0	1	1	0	Non-précisé	1	1	0	0	0	0	0	0	0	0	0	1	0	0	0	Partiel	Partiel	Unspecified	0	0
1	1	1	1	0	2021	Fail to Comply with Probation Order (s. 733.1)	Liberation avec modalites	Liberation inconditionnelle	H	54	1	1	0	0	0	0	N/A	15	3	2	0	Unspecified	Unspecified	0	0	0	0	0	Non-précisé	1	1	0	0	0	0	0	0	0	0	0	0	0	0	0	Pauvre	Pauvre	Unspecified	0	0
1	1	0	0	0	2015	Assault (ss. 265-268); Uttering Threats (s. 264.1)	Detention avec modalites	Unspecified	H	48	2	2	2	2	0	1	141	N/A	30	2	2	Schizophrenia	Personality Disorder	0	0	1	1	0	Non-précisé	1	1	0	0	0	0	0	0	0	0	0	1	0	0	0	Partiel	Partiel	Assault (ss. 265-268); Uttering Threats (s. 264.1)	0	0
1	0	0	0	0	2022	Other/Unspecified	n.a. (premiere audience)	Unspecified	H	45	0	2	1	0	0	0	N/A	3	1	0	1	Bipolar Disorder, Unspecified; Bipolar I Disorder	Substance Use Disorder	0	0	1	0	0	Non-précisé	1	1	0	0	0	0	0	0	0	0	1	0	0	0	0	Bon	Bon	Unspecified	0	0
1	1	1	0	0	2018	Assault (ss. 265-268)	Detention avec modalites	Other	H	60	0	0	2	2	0	1	56	40	1	1	1	Unspecified	Multiple: Personality Disorder; Substance Use Disorder	0	1	0	0	0	Non-précisé	1	1	0	0	0	0	0	0	0	0	2	1	1	0	1	Partiel	Partiel	Break and Enter (s. 348); Criminal Harassment (s. 264); Fail to Comply (various); Fail to Comply with Probation Order (s. 733.1); Fail to Comply with Release Order (s. 145); Possession Offence (various); Theft (ss. 322-334); Uttering Threats (s. 264.1)	0	0
1	0	0	0	0	2022	Assault (ss. 265-268); Mischief (s. 430); Theft (ss. 322-334)	n.a. (premiere audience)	Unspecified	H	41	1	0	1	0	0	1	98	1	1	0	1	Narcissistic Personality Disorder	Unspecified	0	0	0	0	0	Non-précisé	2	1	0	0	0	0	0	0	0	0	0	0	1	0	1	Bon	Bon	Unspecified	0	0
1	1	1	0	0	2022	Assault (ss. 265-268); Weapons Offence (various)	n.a. (premiere audience)	Unspecified	H	46	0	0	1	0	0	0	N/A	N/A	1	0	0	Schizoaffective Disorder	Multiple: Anxiety / Trauma; Substance Use Disorder	0	1	0	0	0	Non-précisé	1	1	0	0	0	0	0	0	0	0	0	0	0	0	0	Bon	Bon	Unspecified	0	0
1	1	1	1	0	2022	Assault (ss. 265-268); Assault with a Weapon (s. 267); Fail to Comply with Probation Order (s. 733.1); Mischief (s. 430); Obstruct Peace Officer (s. 129); Uttering Threats (s. 264.1)	n.a. (premiere audience)	Suivre recommandation psychiatre	H	38	1	0	1	0	0	1	83	1	1	1	1	Psychotic Disorder, Unspecified	Multiple: Psychotic Disorder; Substance Use Disorder	0	1	1	1	0	Non-précisé	1	1	1	0	0	0	1	0	0	0	0	1	1	1	1	Absent	Absent	Assault (ss. 265-268); Fail to Comply (various); Fail to Comply with Probation Order (s. 733.1); Fail to Comply with Release Order (s. 145)	0	0
1	1	0	0	0	2018	Assault (ss. 265-268)	Detention avec modalites	Unspecified	H	35	0	0	1	0	0	1	131	18	1	2	2	Schizophrenia	Multiple: Personality Disorder; Substance Use Disorder	0	0	1	1	0	Non-précisé	1	1	0	0	0	0	0	0	0	0	0	0	0	0	0	Partiel	Partiel	Other/Unspecified	0	0
1	1	1	0	0	2018	Assault (ss. 265-268)	Detention avec modalites	Unspecified	F	28	1	0	1	0	0	2	344	13	1	2	1	Bipolar Disorder, Unspecified; Bipolar I Disorder	Multiple: Personality Disorder; Substance Use Disorder	0	0	1	1	1	Non-précisé	1	1	0	0	0	0	0	0	0	0	0	1	0	0	0	Pauvre	Pauvre	Assault (ss. 265-268); Assault with a Weapon (s. 267); Fail to Comply (various); Fail to Comply with Release Order (s. 145)	0	0
1	1	1	0	0	2018	Fail to Comply with Probation Order (s. 733.1)	Liberation avec modalites	Liberation inconditionnelle	H	54	0	0	0	0	0	1	47	11	1	2	2	Psychotic Disorder, Unspecified	Multiple: Personality Disorder; Substance Use Disorder	0	0	1	1	1	Non-précisé	1	1	1	0	0	0	0	0	0	0	1	0	0	0	0	2	2	Fail to Comply (various); Fail to Comply with Probation Order (s. 733.1); Mischief (s. 430); Possession Offence (various); Uttering Threats (s. 264.1); Weapons Offence (various)	0	0
1	0	0	0	0	2020	Uttering Threats (s. 264.1)	Liberation avec modalites	Unspecified	H	55	0	0	1	0	2	0	N/A	3	1	0	0	Unspecified	Substance Use Disorder	0	0	0	0	0	Non-précisé	1	1	0	0	0	0	1	0	0	0	0	0	0	0	0	2	Bon	Other/Unspecified	0	0
1	1	1	0	0	2020	Mischief (s. 430); Theft (ss. 322-334)	Liberation avec modalites	Liberation inconditionnelle	F	38	0	0	2	0	0	1	148	23	1	1	1	Schizophrenia	Multiple: Personality Disorder; Substance Use Disorder	0	1	0	1	1	Non-précisé	1	1	0	0	0	0	0	0	0	0	1	1	0	0	0	2	Pauvre	Assault (ss. 265-268); Assault with a Weapon (s. 267); Fail to Comply with Probation Order (s. 733.1); Uttering Threats (s. 264.1)	0	0
1	0	0	0	0	2019	Criminal Harassment (s. 264); Obstruct Peace Officer (s. 129)	Liberation avec modalites	Unspecified	H	52	1	0	1	0	1	0	N/A	23	1	0	0	Psychotic Disorder, Unspecified	Personality Disorder	0	0	0	0	0	Non-précisé	1	1	0	0	0	0	0	0	0	0	0	0	0	0	0	Bon	Bon	Unspecified	0	0
1	1	1	0	0	2022	Other/Unspecified	n.a. (premiere audience)	Unspecified	F	43	0	1	2	0	0	1	84	22	1	0	0	Bipolar Disorder, Unspecified; Bipolar I Disorder	Unspecified	0	0	1	0	0	Non-précisé	1	1	0	0	0	0	0	0	0	0	0	0	0	0	0	Bon	Bon	Unspecified	0	0
1	0	0	0	0	2017	Criminal Harassment (s. 264); Fail to Comply with Probation Order (s. 733.1); Uttering Threats (s. 264.1)	Liberation avec modalites	Unspecified	H	37	0	1	1	0	0	0	N/A	8	1	0	0	Schizophrenia	Substance Use Disorder	0	0	0	0	0	Non-précisé	1	1	1	0	0	1	0	0	0	0	0	0	0	0	0	Bon	Bon	Criminal Harassment (s. 264); Fail to Comply with Probation Order (s. 733.1)	0	0
1	1	1	0	0	2016	Assault (ss. 265-268); Mischief (s. 430); Theft (ss. 322-334)	Liberation avec modalites	Unspecified	H	34	0	2	0	0	0	0	N/A	9	1	2	1	Schizophrenia	Multiple: Personality Disorder; Substance Use Disorder	0	1	1	1	0	Non-précisé	1	1	1	0	0	0	0	0	0	0	0	0	0	0	0	Partiel	Partiel	Assault (ss. 265-268); Criminal Harassment (s. 264); Fail to Comply (various); Fail to Comply with Probation Order (s. 733.1); Fail to Comply with Release Order (s. 145); Mischief (s. 430); Possession Offence (various); Theft (ss. 322-334)	0	0
1	1	1	0	0	2020	Assault (ss. 265-268); Mischief (s. 430)	Liberation avec modalites	Liberation inconditionnelle	H	25	0	0	1	0	1	0	N/A	3	1	0	0	Cannabis Use Disorder; Schizophrenia	Other/Unspecified	0	0	0	0	0	Non-précisé	1	1	0	0	0	0	0	0	0	0	0	0	0	0	0	Partiel	Partiel	Unspecified	0	0
1	0	0	0	0	2021	Criminal Harassment (s. 264); Fail to Comply with Probation Order (s. 733.1); Uttering Threats (s. 264.1)	Detention avec modalites	Unspecified	H	44	0	0	2	0	1	2	335	3	1	1	1	Unspecified	Personality Disorder	0	1	1	1	0	Non-précisé	1	1	0	0	0	0	0	0	0	0	0	0	0	0	0	Partiel	Partiel	Fail to Comply (various); Fail to Comply with Probation Order (s. 733.1)	0	0
1	0	0	0	0	2021	Other/Unspecified	Detention avec modalites	Unspecified	F	41	0	0	1	0	2	2	344	2	1	0	0	Unspecified	Substance Use Disorder	0	0	0	0	0	Traumatisme craniocerebral/TBI	1	1	0	0	0	0	0	0	0	0	0	1	0	0	0	Partiel	Partiel	Unspecified	0	0
1	1	1	1	0	2017	Fail to Comply with Probation Order (s. 733.1); Weapons Offence (various)	Detention stricte	Other	H	39	0	0	1	0	0	1	410	6	1	1	0	Unspecified	Multiple: Psychotic Disorder; Substance Use Disorder	0	0	0	0	0	Non-précisé	1	1	0	0	0	0	0	0	0	0	0	0	0	0	0	Bon	Bon	Assault (ss. 265-268); Break and Enter (s. 348); Fail to Comply with Probation Order (s. 733.1); Forcible Confinement (s. 279(2)); Mischief (s. 430); Obstruct Peace Officer (s. 129); Possession Offence (various); Theft (ss. 322-334); Uttering Threats (s. 264.1)	0	0
1	1	1	1	0	2023	Assault (ss. 265-268); Criminal Harassment (s. 264); Obstruct Peace Officer (s. 129)	n.a. (premiere audience)	Other	F	21	0	0	1	0	0	1	47	1	1	0	1	Unspecified	Substance Use Disorder	0	1	0	0	0	Non-précisé	2	1	0	0	0	0	0	0	0	0	0	0	1	2	1	Partiel	Partiel	Unspecified	0	0
1	1	0	0	0	2022	Assault (ss. 265-268)	n.a. (premiere audience)	Liberation inconditionnelle	H	41	2	0	2	0	0	1	89	N/A	1	1	1	Schizoaffective Disorder	Substance Use Disorder	0	0	1	0	0	Non-précisé	0	1	0	0	0	0	1	1	0	0	1	1	1	0	1	Absent	Absent	Uttering Threats (s. 264.1)	1	0
1	1	1	0	0	2018	Assault (ss. 265-268); Assault with a Weapon (s. 267)	Liberation avec modalites	Unspecified	F	non-précisé	1	2	1	0	0	0	N/A	N/A	1	2	0	Unspecified	Unspecified	0	0	0	0	0	Non-précisé	1	1	0	0	0	0	0	0	0	0	0	0	0	0	0	Bon	Bon	Unspecified	0	0
1	1	0	0	0	2022	Weapons Offence (various)	n.a. (premiere audience)	Unspecified	H	39	1	0	1	0	0	2	70	19	1	1	2	Unspecified	Multiple: Neurodevelopmental Disorder; Substance Use Disorder	0	1	1	1	0	Non-précisé	1	1	0	0	0	0	0	0	0	0	0	0	0	0	0	Partiel	Partiel	Assault (ss. 265-268); Assault with a Weapon (s. 267); Fail to Comply (various); Forcible Confinement (s. 279(2)); Possession Offence (various); Uttering Threats (s. 264.1); Weapons Offence (various)	0	0
1	0	0	0	0	2017	Assault (ss. 265-268); Mischief (s. 430); Theft (ss. 322-334)	Liberation avec modalites	Unspecified	F	53	0	1	2	0	0	0	N/A	24	1	2	1	Schizoaffective Disorder	Substance Use Disorder	0	0	1	0	0	Non-précisé	1	0	0	0	0	0	0	0	0	0	0	0	1	0	1	2	2	Theft (ss. 322-334)	0	0
1	1	1	0	0	2002	Assault (ss. 265-268); Assault with a Weapon (s. 267); Fail to Comply with Probation Order (s. 733.1); Mischief (s. 430); Obstruct Peace Officer (s. 129); Uttering Threats (s. 264.1)	Liberation avec modalites	Unspecified	H	46	0	0	2	0	0	1	417	31	1	2	2	Unspecified	Multiple: Personality Disorder; Substance Use Disorder	1	1	1	0	0	Non-précisé	1	1	0	0	0	1	0	0	0	0	0	0	0	0	0	Partiel	Partiel	Assault (ss. 265-268); Break and Enter (s. 348); Fail to Comply with Probation Order (s. 733.1); Uttering Threats (s. 264.1)	0	0
1	1	0	0	0	2009	Assault (ss. 265-268); Mischief (s. 430); Theft (ss. 322-334); Uttering Threats (s. 264.1)	Liberation avec modalites	Unspecified	H	34	0	0	1	0	0	0	N/A	N/A	1	1	0	Schizoaffective Disorder	Multiple: Personality Disorder; Substance Use Disorder	0	0	0	0	0	Non-précisé	1	1	1	0	0	0	0	0	0	0	1	0	0	0	0	Partiel	Partiel	Assault (ss. 265-268); Fail to Comply with Probation Order (s. 733.1); Possession Offence (various)	0	0
1	1	1	0	0	2021	Other/Unspecified	Liberation avec modalites	Unspecified	H	41	1	0	2	0	0	0	N/A	24	32	2	1	Unspecified	Multiple: Personality Disorder; Substance Use Disorder	0	0	1	1	0	Non-précisé	0	0	1	0	0	0	0	0	0	0	1	0	1	0	1	2	2	Assault (ss. 265-268); Assault with a Weapon (s. 267); Break and Enter (s. 348); Fail to Comply (various); Fail to Comply with Probation Order (s. 733.1); Mischief (s. 430); Obstruct Peace Officer (s. 129); Possession Offence (various); Theft (ss. 322-334); Uttering Threats (s. 264.1)	0	0
1	1	1	0	0	2011	Assault (ss. 265-268)	Liberation avec modalites	Liberation inconditionnelle	H	42	1	0	1	0	1	0	N/A	16	15	0	0	Schizophrenia	Substance Use Disorder	0	0	0	0	0	Non-précisé	1	1	1	0	0	0	0	0	0	0	1	0	0	0	0	Partiel	Partiel	Unspecified	0	0
1	0	0	0	0	2022	Assault (ss. 265-268)	Detention avec modalites	Unspecified	H	36	0	2	1	0	0	1	30	N/A	1	2	2	Schizophrenia	Multiple: Personality Disorder; Substance Use Disorder	0	0	0	0	0	Non-précisé	1	1	0	0	0	1	0	1	0	0	1	0	0	0	0	Partiel	Partiel	Other/Unspecified	0	0
1	1	1	0	0	2016	Criminal Harassment (s. 264)	Liberation avec modalites	Unspecified	H	30	1	0	2	0	2	2	N/A	13	1	1	1	Cannabis Use Disorder; Narcissistic Personality Disorder	Multiple: Personality Disorder; Substance Use Disorder	0	1	1	0	0	Endocrine/Metabolique; Gastro-intestinal; Respiratoire	1	0	0	0	0	0	0	0	0	0	0	0	1	1	1	2	2	Other/Unspecified	0	0
1	1	1	0	0	2017	Assault (ss. 265-268); Theft (ss. 322-334)	Detention avec modalites	Unspecified	H	48	0	0	2	0	0	1	2922	N/A	5	2	0	Schizophrenia	Substance Use Disorder	0	0	0	0	0	Non-précisé	1	1	0	0	0	0	0	0	0	0	0	1	0	0	0	2	2	Other/Unspecified	0	0
1	1	1	0	0	2022	Criminal Harassment (s. 264); Weapons Offence (various)	n.a. (premiere audience)	Unspecified	H	44	0	0	1	0	0	0	N/A	4	1	2	1	Unspecified	Substance Use Disorder	0	0	1	1	0	Non-précisé	1	1	1	0	0	0	1	1	0	0	1	0	1	0	1	2	2	Other/Unspecified	0	0
1	1	1	0	0	2019	Uttering Threats (s. 264.1)	Liberation avec modalites	Liberation inconditionnelle	H	47	0	0	2	0	0	1	48	18	20	2	1	Schizophrenia	Substance Use Disorder	0	0	1	1	0	Non-précisé	1	1	0	0	1	1	1	0	0	0	1	1	1	0	1	2	2	Fail to Comply (various); Fail to Comply with Probation Order (s. 733.1)	0	0
1	1	0	0	0	2022	Assault (ss. 265-268)	n.a. (premiere audience)	Other	H	24	0	0	2	0	0	0	N/A	N/A	1	0	2	Schizoaffective Disorder	Substance Use Disorder	0	0	0	1	0	Non-précisé	1	1	0	0	0	0	0	0	0	0	1	0	0	0	0	Partiel	Partiel	Other/Unspecified	0	0
1	0	0	0	0	2021	Weapons Offence (various)	Liberation avec modalites	Unspecified	F	24	0	0	1	0	0	0	N/A	9	1	2	2	Psychotic Disorder, Unspecified	Multiple: Personality Disorder; Substance Use Disorder	0	0	0	0	0	Non-précisé	1	1	0	0	0	0	0	0	0	0	0	1	1	1	0	Pauvre	Pauvre	Unspecified	0	0
1	1	1	0	0	2023	Other/Unspecified	n.a. (premiere audience)	Detention avec modalites	H	30	0	0	1	0	0	1	54	5	1	1	1	Unspecified	Multiple: Personality Disorder; Substance Use Disorder	0	0	1	0	0	Non-précisé	1	1	0	0	0	0	1	1	0	0	1	1	1	0	1	Pauvre	Pauvre	Assault (ss. 265-268); Assault with a Weapon (s. 267); Fail to Comply with Probation Order (s. 733.1); Obstruct Peace Officer (s. 129); Uttering Threats (s. 264.1)	0	0
1	1	0	0	0	2022	Other/Unspecified	n.a. (premiere audience)	Unspecified	H	42	0	0	1	0	0	1	82	2	1	1	1	Unspecified	Substance Use Disorder	0	1	1	1	0	Non-précisé	1	1	0	0	0	0	1	1	0	0	0	0	1	0	1	2	2	Other/Unspecified	0	0
1	1	1	0	0	2016	Criminal Harassment (s. 264)	n.d. (8e revision annuelle)	Unspecified	H	non-précisé	0	0	1	0	1	0	N/A	N/A	1	2	2	Anxiety Disorder, Unspecified	Neurodevelopmental Disorder	0	0	0	0	0	Non-précisé	2	1	0	0	0	0	0	0	0	0	0	1	0	0	0	Pauvre	Pauvre	Unspecified	0	0
1	0	0	1	0	2022	Mischief (s. 430)	n.a. (premiere audience)	Unspecified	F	32	1	0	1	0	0	0	N/A	12	6	2	1	Schizophrenia	Personality Disorder	0	0	1	0	0	Non-précisé	1	1	0	0	0	0	1	0	0	0	0	0	1	0	1	Bon	Bon	Fail to Comply (various); Fail to Comply with Release Order (s. 145); Mischief (s. 430); Possession Offence (various); Theft (ss. 322-334)	0	0
1	1	1	0	0	2018	Mischief (s. 430)	Liberation avec modalites	Unspecified	H	30	0	0	2	0	0	0	N/A	6	1	2	1	Schizoaffective Disorder	Multiple: Personality Disorder; Substance Use Disorder	1	0	1	1	0	Non-précisé	1	1	0	0	1	0	0	1	0	0	0	1	1	1	1	Pauvre	Pauvre	Mischief (s. 430)	1	0
1	1	0	0	0	2017	Other/Unspecified	Liberation avec modalites	Other	H	39	0	0	1	0	0	0	N/A	9	1	1	2	Schizoaffective Disorder	Multiple: Personality Disorder; Substance Use Disorder	0	1	0	1	0	Non-précisé	1	1	1	0	0	0	0	0	0	0	1	1	0	0	0	Absent	Absent	Criminal Harassment (s. 264); Fail to Comply with Probation Order (s. 733.1); Fail to Comply with Release Order (s. 145); Theft (ss. 322-334)	0	0
1	0	0	0	0	2021	Other/Unspecified	Liberation avec modalites	Unspecified	H	50	1	0	1	0	1	0	N/A	N/A	1	1	0	Schizophrenia	Substance Use Disorder	0	0	1	0	0	Non-précisé	1	1	0	0	0	0	0	0	0	0	0	0	0	0	0	Partiel	Partiel	Fail to Comply with Probation Order (s. 733.1)	0	0
1	1	0	0	0	2013	Assault (ss. 265-268); Criminal Harassment (s. 264)	Liberation avec modalites	Unspecified	H	45	0	0	1	0	0	1	11	13	21	2	1	Schizophrenia	Multiple: Neurodevelopmental Disorder; Personality Disorder; Substance Use Disorder	1	0	1	1	0	Non-précisé	1	1	0	0	0	0	0	0	0	0	1	1	0	0	0	Absent	Pauvre	Other/Unspecified	0	0
1	1	1	0	0	2021	Other/Unspecified	Liberation avec modalites	Unspecified	F	48	0	0	1	0	0	0	N/A	21	1	0	0	Schizoaffective Disorder	Substance Use Disorder	0	1	1	0	0	Non-précisé	1	1	0	0	0	0	1	0	0	0	1	0	0	0	0	Partiel	Partiel	Unspecified	0	0
1	1	1	0	0	2021	Assault (ss. 265-268)	Liberation avec modalites	Unspecified	H	51	0	0	0	1	0	0	N/A	31	1	0	1	Unspecified	Unspecified	0	0	1	0	0	Non-précisé	0	0	0	0	0	1	0	1	0	0	1	1	1	0	1	2	2	Break and Enter (s. 348); Fail to Comply with Probation Order (s. 733.1)	0	0
1	1	0	0	1	2020	Other/Unspecified	Liberation avec modalites	Unspecified	H	44	1	0	1	0	0	1	14	22	1	2	1	Schizoaffective Disorder	Personality Disorder	0	1	0	0	0	Non-précisé	0	0	0	0	0	0	0	1	0	1	0	1	1	0	1	2	2	Theft (ss. 322-334); Weapons Offence (various)	0	0
1	0	0	1	0	2022	Obstruct Peace Officer (s. 129); Uttering Threats (s. 264.1)	n.a. (premiere audience)	Unspecified	H	67	1	0	1	0	2	0	N/A	1	1	1	1	Psychotic Disorder, Unspecified	Multiple: Personality Disorder; Substance Use Disorder	0	0	0	0	0	Non-précisé	1	1	0	0	0	1	1	0	0	0	0	0	1	0	1	Partiel	Partiel	Assault (ss. 265-268); Uttering Threats (s. 264.1)	0	0
1	1	1	1	0	2021	Assault (ss. 265-268)	Liberation avec modalites	Unspecified	H	37	0	0	1	0	0	0	N/A	18	5	2	1	Schizophrenia	Substance Use Disorder	1	1	1	1	0	Non-précisé	1	1	0	0	0	0	0	0	0	0	0	1	0	0	0	2	2	Assault (ss. 265-268); Fail to Comply (various); Mischief (s. 430)	0	0
1	0	0	0	0	2021	Weapons Offence (various)	Liberation avec modalites	Unspecified	H	43	1	1	1	0	1	0	N/A	21	1	0	0	Unspecified	Multiple: Personality Disorder; Substance Use Disorder	0	0	0	0	0	Non-précisé	1	1	0	0	0	0	0	0	0	0	0	0	0	0	0	Partiel	Bon	Unspecified	0	0
1	1	0	1	0	2022	Assault (ss. 265-268); Assault with a Weapon (s. 267)	Liberation avec modalites	Unspecified	H	52	1	1	1	0	1	0	N/A	36	1	0	0	Bipolar Disorder, Unspecified; Bipolar I Disorder	Unspecified	0	1	0	0	0	Non-précisé	1	1	0	0	0	0	0	0	0	0	0	0	0	0	0	Bon	Bon	Assault (ss. 265-268); Criminal Harassment (s. 264); Forcible Confinement (s. 279(2))	0	0
1	0	0	0	0	2022	Assault (ss. 265-268); Mischief (s. 430); Weapons Offence (various)	n.a. (premiere audience)	Unspecified	F	40	0	0	1	0	0	0	N/A	1	1	0	0	Unspecified	Psychotic Disorder	0	1	0	0	0	Non-précisé	1	1	0	0	0	1	0	0	0	0	0	0	0	0	0	Bon	Bon	Unspecified	0	0
1	1	0	1	0	2021	Other/Unspecified	Detention avec modalites	Unspecified	F	22	0	0	1	0	0	1	549	N/A	1	2	0	Schizophrenia	Unspecified	0	0	0	0	0	Non-précisé	1	1	0	0	0	0	0	0	0	0	0	1	1	0	1	Pauvre	Pauvre	Unspecified	0	0
1	1	1	1	0	2015	Aggravated Assault (s. 268); Assault (ss. 265-268); Assault with a Weapon (s. 267); Mischief (s. 430)	Liberation avec modalites	Other	H	35	0	0	1	0	0	0	N/A	20	1	0	0	Schizophrenia	Substance Use Disorder	0	1	1	1	0	Non-précisé	1	1	1	0	0	0	0	0	0	0	0	0	0	0	0	Partiel	Partiel	Unspecified	0	0
1	0	0	0	0	2022	Assault (ss. 265-268); Assault with a Weapon (s. 267); Obstruct Peace Officer (s. 129); Theft (ss. 322-334); Uttering Threats (s. 264.1)	n.a. (premiere audience)	Unspecified	H	26	0	0	0	2	0	1	177	N/A	1	0	1	Schizoaffective Disorder; Schizophrenia	Substance Use Disorder	0	1	1	0	1	Autre	0	0	1	0	0	1	1	0	0	0	1	0	1	1	1	2	2	Other/Unspecified	1	0
1	1	1	0	0	2022	Assault (ss. 265-268); Fail to Comply with Probation Order (s. 733.1)	Detention avec modalites	Unspecified	F	27	0	0	1	0	0	2	540	17	1	2	1	Schizophrenia	Multiple: Personality Disorder; Psychotic Disorder; Substance Use Disorder	0	0	0	1	1	Non-précisé	1	1	0	0	0	0	0	0	0	0	1	0	1	0	1	2	2	Assault (ss. 265-268); Uttering Threats (s. 264.1)	0	0
1	1	1	0	0	2018	Theft (ss. 322-334)	Liberation avec modalites	Unspecified	H	28	0	0	1	0	0	0	N/A	N/A	1	2	0	Schizoaffective Disorder	Multiple: Neurodevelopmental Disorder; Personality Disorder; Substance Use Disorder	0	1	1	1	0	Neurologique; Traumatisme craniocerebral/TBI	1	1	0	0	0	0	0	0	0	0	0	0	0	0	0	Pauvre	Bon	Possession Offence (various)	0	0
1	1	1	0	0	2022	Assault (ss. 265-268)	Detention avec modalites	Unspecified	H	52	0	0	1	2	0	1	204	5	1	0	1	Psychotic Disorder, Unspecified	Multiple: Medical Physical Condition; Neurocognitive / Organic	0	0	0	0	0	Non-précisé	1	1	0	0	1	0	0	0	0	0	0	0	1	0	1	Partiel	Partiel	Unspecified	0	0
1	1	1	0	0	2022	Assault (ss. 265-268); Assault with a Weapon (s. 267)	n.a. (premiere audience)	Unspecified	H	38	2	1	1	0	1	0	N/A	12	1	2	0	Unspecified	Unspecified	1	1	0	0	0	Non-précisé	1	1	0	0	0	0	0	0	0	0	0	0	0	0	0	Partiel	Partiel	Other/Unspecified	0	0
1	1	1	1	0	2021	Other/Unspecified	Liberation avec modalites	Unspecified	H	33	0	0	1	0	1	0	N/A	N/A	1	2	2	Schizophrenia	Multiple: Neurodevelopmental Disorder; Substance Use Disorder	0	0	1	1	0	Non-précisé	1	1	0	0	0	0	0	0	0	0	0	1	0	0	0	Pauvre	Pauvre	Unspecified	0	0
1	1	1	0	0	2018	Mischief (s. 430)	Liberation avec modalites	Unspecified	H	44	0	0	1	0	0	2	129	15	1	1	2	Schizophrenia	Multiple: Anxiety / Trauma; Neurocognitive / Organic; Personality Disorder	0	0	1	1	0	Non-précisé	1	1	0	0	0	0	1	0	0	0	0	0	1	0	1	Pauvre	Pauvre	Assault (ss. 265-268); Assault with a Weapon (s. 267); Break and Enter (s. 348); Criminal Harassment (s. 264); Fail to Comply (various); Fail to Comply with Probation Order (s. 733.1); Fail to Comply with Release Order (s. 145); Mischief (s. 430); Obstruct Peace Officer (s. 129); Possession Offence (various); Theft (ss. 322-334); Uttering Threats (s. 264.1); Weapons Offence (various)	0	0
1	1	1	0	0	2023	Assault (ss. 265-268)	n.a. (premiere audience)	Other	H	25	0	0	2	0	0	0	N/A	N/A	1	2	2	Schizoaffective Disorder	Substance Use Disorder	0	0	1	0	0	Non-précisé	1	0	0	0	0	0	0	0	0	0	0	0	0	0	0	Pauvre	Pauvre	Other/Unspecified	0	0
1	1	1	0	0	2014	Uttering Threats (s. 264.1)	Liberation avec modalites	Unspecified	F	40	1	1	2	0	1	0	N/A	20	1	1	2	Schizoaffective Disorder	Multiple: Personality Disorder; Substance Use Disorder	0	0	0	0	1	Non-précisé	1	1	0	0	0	0	1	0	0	0	1	0	0	0	0	Partiel	Partiel	Break and Enter (s. 348); Fail to Comply (various); Fail to Comply with Probation Order (s. 733.1); Fail to Comply with Release Order (s. 145); Mischief (s. 430); Obstruct Peace Officer (s. 129); Possession Offence (various); Theft (ss. 322-334); Uttering Threats (s. 264.1)	0	0
1	1	0	1	0	2020	Assault (ss. 265-268)	Liberation avec modalites	Unspecified	F	30	1	0	1	0	0	0	N/A	6	1	0	0	Psychotic Disorder, Unspecified	Unspecified	0	0	0	0	0	Non-précisé	1	1	0	0	0	0	0	0	0	0	0	0	0	0	0	Partiel	Partiel	Unspecified	0	0
1	1	0	1	0	2022	Assault (ss. 265-268); Criminal Harassment (s. 264)	n.a. (premiere audience)	Unspecified	H	37	0	0	1	0	2	0	N/A	6	1	0	1	Schizophrenia	Unspecified	0	0	0	0	0	Non-précisé	0	1	1	0	0	1	0	0	0	0	1	0	0	0	0	Pauvre	Pauvre	Unspecified	0	0
1	1	0	1	0	2022	Criminal Harassment (s. 264)	n.a. (premiere audience)	Unspecified	H	71	1	2	1	0	2	0	N/A	25	1	0	2	Unspecified	Unspecified	0	0	0	0	0	Non-précisé	1	1	1	0	0	0	0	0	0	0	0	0	0	0	0	Pauvre	Pauvre	Fail to Comply with Probation Order (s. 733.1)	0	0
1	0	0	1	0	2022	Criminal Harassment (s. 264)	Liberation avec modalites	Unspecified	F	51	1	0	1	0	1	0	N/A	N/A	1	2	0	Bipolar Disorder, Unspecified	Substance Use Disorder	0	0	0	0	0	Non-précisé	1	1	0	0	0	0	0	0	0	0	0	0	0	0	0	Bon	Bon	Unspecified	0	0
1	1	1	1	0	2020	Assault (ss. 265-268)	Liberation avec modalites	Unspecified	F	33	1	0	1	0	0	1	49	13	1	2	1	Schizoaffective Disorder	Personality Disorder	1	1	0	0	0	Non-précisé	1	1	1	1	0	0	0	0	0	0	1	0	1	0	1	Partiel	Partiel	Assault (ss. 265-268); Fail to Comply (various); Mischief (s. 430)	0	0
1	1	1	0	0	2021	Theft (ss. 322-334)	Liberation avec modalites	Unspecified	H	52	1	2	1	0	0	0	N/A	19	1	2	1	Schizophrenia	Substance Use Disorder	0	0	1	1	0	Non-précisé	1	1	1	0	0	1	1	0	1	0	0	0	1	1	0	Absent	Partiel	Obstruct Peace Officer (s. 129); Possession Offence (various)	0	0
1	0	0	0	1	2022	Assault (ss. 265-268)	n.a. (premiere audience)	Unspecified	H	19	0	0	1	0	1	0	N/A	1	1	0	0	Unspecified	Unspecified	0	0	1	0	0	Non-précisé	1	1	0	0	0	1	0	0	0	0	1	0	0	0	0	Pauvre	Pauvre	Unspecified	0	0
1	1	0	1	0	2020	Other/Unspecified	Detention avec modalites	Unspecified	H	41	0	0	1	2	0	1	143	21	1	2	1	Schizophrenia	Substance Use Disorder	0	1	1	0	0	Non-précisé	1	1	0	1	0	1	1	0	1	0	0	0	0	0	0	Partiel	Bon	Criminal Harassment (s. 264)	0	0
1	1	1	0	0	2015	Assault (ss. 265-268); Assault with a Weapon (s. 267)	Liberation avec modalites	Unspecified	H	43	0	0	0	2	0	0	N/A	10	1	2	1	Schizophrenia	Personality Disorder	1	0	1	1	0	Non-précisé	1	1	0	0	0	0	0	0	0	0	0	0	0	0	0	Pauvre	Pauvre	Possession Offence (various); Weapons Offence (various)	0	1
1	1	1	0	0	2007	Assault (ss. 265-268); Mischief (s. 430); Uttering Threats (s. 264.1)	Liberation avec modalites	Unspecified	H	43	2	1	1	0	0	0	N/A	18	1	2	0	Schizoaffective Disorder	Personality Disorder	0	0	0	0	0	Non-précisé	1	0	0	0	0	0	0	0	0	0	0	0	0	0	0	Partiel	Partiel	Possession Offence (various); Theft (ss. 322-334)	0	0
1	1	0	0	0	2022	Criminal Harassment (s. 264)	n.a. (premiere audience)	Other	H	30	0	0	1	0	0	0	N/A	19	1	0	2	Schizophrenia	Personality Disorder	0	0	1	1	0	Non-précisé	1	1	0	0	0	0	0	0	0	0	0	0	0	0	0	2	2	Unspecified	0	0
1	1	1	0	0	2017	Assault (ss. 265-268); Mischief (s. 430)	Liberation avec modalites	Unspecified	H	52	1	0	1	0	2	0	N/A	30	1	2	0	Bipolar Disorder, Unspecified; Bipolar I Disorder	Multiple: Personality Disorder; Substance Use Disorder	0	0	0	0	0	Non-précisé	1	1	0	0	0	0	0	0	0	0	0	0	0	0	0	Bon	Bon	Assault (ss. 265-268); Assault with a Weapon (s. 267); Break and Enter (s. 348); Fail to Comply (various); Fail to Comply with Probation Order (s. 733.1); Fail to Comply with Release Order (s. 145); Mischief (s. 430); Possession Offence (various); Theft (ss. 322-334); Uttering Threats (s. 264.1)	0	0
1	1	1	0	0	N/A	Uttering Threats (s. 264.1)	Liberation avec modalites	Unspecified	H	39	1	1	1	0	1	0	N/A	12	1	0	0	Psychotic Disorder, Unspecified	Substance Use Disorder	0	1	0	0	0	Non-précisé	0	1	0	0	0	0	1	1	0	0	0	0	0	0	0	Pauvre	Pauvre	Assault (ss. 265-268); Fail to Comply with Probation Order (s. 733.1)	0	0
1	0	0	0	0	2021	Fail to Comply with Probation Order (s. 733.1)	Detention avec modalites	Unspecified	H	48	1	1	1	0	0	2	N/A	4	1	1	2	Schizophrenia	Other/Unspecified	0	1	0	0	0	Non-précisé	1	1	0	0	0	0	1	0	0	0	0	0	1	0	0	Partiel	Partiel	Assault (ss. 265-268); Break and Enter (s. 348); Fail to Comply with Probation Order (s. 733.1); Obstruct Peace Officer (s. 129); Possession Offence (various); Uttering Threats (s. 264.1)	0	0
1	0	0	0	0	2022	Assault (ss. 265-268)	Liberation avec modalites	Unspecified	H	24	0	0	1	0	0	0	N/A	4	1	2	0	Schizoaffective Disorder	Unspecified	0	1	0	0	0	Non-précisé	1	1	0	0	0	0	0	0	0	0	1	0	0	0	0	Pauvre	Pauvre	Theft (ss. 322-334)	0	0
1	1	1	0	0	2020	Criminal Harassment (s. 264)	Liberation avec modalites	Liberation inconditionnelle	H	22	0	0	0	0	1	0	N/A	3	1	0	0	Unspecified	Other/Unspecified	0	1	1	0	0	Non-précisé	1	1	0	0	0	0	0	1	1	0	0	0	1	0	1	Absent	Pauvre	Other/Unspecified	0	0
1	0	0	0	0	2020	Assault (ss. 265-268)	Liberation avec modalites	Unspecified	H	49	1	0	1	0	1	0	N/A	3	1	0	1	Psychotic Disorder, Unspecified	Unspecified	0	0	0	0	0	Non-précisé	1	1	0	0	0	0	0	0	0	0	0	0	0	0	0	Bon	Bon	Other/Unspecified	0	0
1	1	0	0	0	2021	Assault (ss. 265-268); Assault with a Weapon (s. 267)	Detention avec modalites	Unspecified	H	38	1	0	2	0	0	1	460	N/A	1	2	1	Schizoaffective Disorder	Unspecified	0	0	0	0	0	Non-précisé	1	1	1	0	0	1	1	0	0	1	1	0	1	0	1	Pauvre	Pauvre	Aggravated Assault (s. 268); Assault (ss. 265-268); Assault with a Weapon (s. 267); Mischief (s. 430)	0	0
1	1	1	0	0	2015	Criminal Harassment (s. 264); Fail to Comply with Probation Order (s. 733.1)	Liberation avec modalites	Liberation inconditionnelle	H	37	0	0	1	0	0	0	N/A	9	1	1	2	Unspecified	Multiple: Personality Disorder; Substance Use Disorder	0	0	1	1	0	Non-précisé	1	0	0	0	0	0	0	0	0	0	0	0	0	0	0	Pauvre	Pauvre	Criminal Harassment (s. 264); Fail to Comply with Probation Order (s. 733.1); Possession Offence (various); Theft (ss. 322-334); Uttering Threats (s. 264.1)	0	0
1	0	0	0	0	2021	Assault (ss. 265-268); Obstruct Peace Officer (s. 129)	Liberation avec modalites	Unspecified	H	37	0	0	1	0	0	0	N/A	19	1	0	0	Schizophrenia	Unspecified	0	0	0	0	0	Non-précisé	1	1	0	0	0	0	0	0	0	0	0	0	0	0	0	Bon	Bon	Unspecified	0	0
1	0	0	0	0	2022	Other/Unspecified	n.a. (premiere audience)	Unspecified	H	non-précisé	2	0	1	0	0	0	N/A	N/A	1	2	0	Schizophrenia	Substance Use Disorder	0	0	0	1	0	Non-précisé	1	0	0	0	0	0	0	0	0	0	0	0	0	0	0	Pauvre	Pauvre	Unspecified	0	0
1	1	1	0	0	2013	Assault (ss. 265-268); Fail to Comply with Probation Order (s. 733.1)	Liberation avec modalites	Unspecified	H	33	0	0	2	0	0	0	N/A	N/A	1	2	2	Schizoaffective Disorder	Multiple: Personality Disorder; Substance Use Disorder	0	0	0	1	0	Non-précisé	1	1	0	0	0	0	0	0	0	0	0	0	0	0	0	Absent	Absent	Assault (ss. 265-268); Assault with a Weapon (s. 267); Fail to Comply (various); Fail to Comply with Probation Order (s. 733.1); Fail to Comply with Release Order (s. 145); Mischief (s. 430); Possession Offence (various); Theft (ss. 322-334); Uttering Threats (s. 264.1)	0	0
1	1	1	0	0	2015	Assault (ss. 265-268); Criminal Harassment (s. 264); Fail to Comply with Probation Order (s. 733.1); Theft (ss. 322-334); Uttering Threats (s. 264.1)	Liberation avec modalites	Unspecified	H	29	0	0	1	0	0	0	N/A	N/A	1	1	2	Schizoaffective Disorder	Substance Use Disorder	0	1	1	1	0	Non-précisé	1	1	0	0	0	0	0	0	0	0	0	0	0	0	0	Partiel	Partiel	Assault (ss. 265-268); Assault with a Weapon (s. 267); Break and Enter (s. 348); Fail to Comply (various); Fail to Comply with Probation Order (s. 733.1); Fail to Comply with Release Order (s. 145); Forcible Confinement (s. 279(2)); Intimidation (s. 423); Possession Offence (various); Theft (ss. 322-334); Uttering Threats (s. 264.1)	0	0
1	0	0	0	0	2013	Assault (ss. 265-268); Mischief (s. 430); Weapons Offence (various)	Detention avec modalites	Unspecified	H	40	0	0	1	0	1	1	345	18	1	2	2	Unspecified	Multiple: Personality Disorder; Substance Use Disorder	0	0	0	0	0	Non-précisé	1	1	0	0	0	0	0	0	0	0	0	0	0	0	0	Bon	Bon	Other/Unspecified	0	0
1	0	0	0	0	2022	Other/Unspecified	n.a. (premiere audience)	Unspecified	H	63	1	1	1	0	2	0	N/A	1	1	2	0	Unspecified	Unspecified	0	0	0	0	0	Non-précisé	1	1	0	0	0	0	0	0	0	0	0	0	0	0	0	Bon	Bon	Other/Unspecified	0	0
1	0	0	1	0	2016	Assault (ss. 265-268); Mischief (s. 430)	Liberation avec modalites	Unspecified	H	42	1	0	1	0	0	0	N/A	11	1	1	0	Schizophrenia	Unspecified	0	1	0	0	0	Non-précisé	1	1	0	0	0	0	0	0	0	0	0	0	0	0	0	Bon	Bon	Assault (ss. 265-268)	0	0
1	0	0	0	0	2018	Theft (ss. 322-334)	Liberation avec modalites	Unspecified	H	28	1	0	1	0	0	0	N/A	18	1	1	1	Schizophrenia	Multiple: Personality Disorder; Substance Use Disorder	0	0	1	1	1	Non-précisé	0	0	1	0	0	0	0	0	0	0	1	1	0	0	0	Absent	Absent	Uttering Threats (s. 264.1)	0	0
1	1	0	0	0	2021	Assault (ss. 265-268); Mischief (s. 430); Uttering Threats (s. 264.1)	Detention avec modalites	Unspecified	H	31	0	0	2	1	0	1	92	4	1	0	1	Schizophrenia	Substance Use Disorder	0	1	1	1	0	Non-précisé	1	1	0	0	0	0	0	0	0	0	0	0	1	0	1	Absent	Absent	Assault (ss. 265-268); Assault with a Weapon (s. 267); Fail to Comply (various); Fail to Comply with Probation Order (s. 733.1); Fail to Comply with Release Order (s. 145); Mischief (s. 430); Possession Offence (various); Theft (ss. 322-334)	0	0
1	1	1	0	0	2016	Assault (ss. 265-268)	Liberation avec modalites	Other	H	29	0	0	2	0	0	0	N/A	N/A	1	2	1	Schizophrenia	Multiple: Personality Disorder; Substance Use Disorder	0	1	1	1	0	Non-précisé	0	0	0	0	0	0	0	0	0	0	0	0	1	0	1	Absent	Absent	Assault (ss. 265-268); Fail to Comply (various); Fail to Comply with Probation Order (s. 733.1); Fail to Comply with Release Order (s. 145); Possession Offence (various); Theft (ss. 322-334)	1	0
1	1	1	0	0	2013	Uttering Threats (s. 264.1)	Detention avec modalites	Unspecified	H	33	0	0	2	0	2	2	352	15	1	1	0	Unspecified	Unspecified	0	0	0	0	0	Non-précisé	1	1	0	0	0	0	0	0	0	0	0	0	0	0	0	Bon	Bon	Fail to Comply with Probation Order (s. 733.1)	0	0
1	0	0	0	0	2022	Assault (ss. 265-268); Assault with a Weapon (s. 267)	n.a. (premiere audience)	Unspecified	H	35	0	0	1	0	0	0	N/A	15	1	0	1	Schizoaffective Disorder	Unspecified	0	0	0	0	0	Non-précisé	1	1	0	0	0	1	1	0	0	0	1	0	1	0	1	Pauvre	Pauvre	Unspecified	0	0
1	1	0	0	0	2022	Assault (ss. 265-268)	n.a. (premiere audience)	Other	H	37	0	0	0	2	0	1	94	N/A	1	1	1	Schizophrenia	Substance Use Disorder	1	1	1	1	0	Non-précisé	1	1	1	0	0	0	0	0	0	0	0	0	1	0	1	Absent	Absent	Fail to Comply with Probation Order (s. 733.1); Obstruct Peace Officer (s. 129); Possession Offence (various)	0	0
1	1	1	0	0	2007	Assault (ss. 265-268); Theft (ss. 322-334)	Detention avec modalites	Unspecified	H	46	0	0	0	0	0	1	5678	23	1	1	0	Schizoaffective Disorder	Unspecified	1	0	0	0	0	Non-précisé	1	1	1	0	0	1	0	0	0	0	0	0	1	0	1	Absent	Absent	Other/Unspecified	0	0
1	1	0	0	0	2023	Mischief (s. 430); Theft (ss. 322-334)	n.a. (premiere audience)	Liberation inconditionnelle	H	68	1	2	1	0	1	0	N/A	16	1	0	1	Schizophrenia	Personality Disorder	0	0	0	0	0	Non-précisé	1	1	0	0	0	0	0	0	0	0	1	0	1	0	1	Bon	Bon	Fail to Comply (various); Fail to Comply with Probation Order (s. 733.1)	1	0
1	1	1	1	1	2023	Assault (ss. 265-268); Assault with a Weapon (s. 267); Weapons Offence (various)	n.a. (premiere audience)	Unspecified	H	38	0	0	1	0	0	1	42	3	1	1	2	Bipolar Disorder, Unspecified; Bipolar I Disorder; Cannabis Use Disorder; Narcissistic Personality Disorder	Unspecified	0	0	1	0	0	Non-précisé	1	1	0	0	0	1	0	0	0	0	0	0	0	0	0	Partiel	Partiel	Assault (ss. 265-268); Fail to Comply with Probation Order (s. 733.1); Mischief (s. 430); Obstruct Peace Officer (s. 129); Possession Offence (various); Uttering Threats (s. 264.1); Weapons Offence (various)	0	0
1	1	1	0	0	2012	Assault (ss. 265-268)	Detention avec modalites	Unspecified	H	non-précisé	2	0	1	0	1	1	365	N/A	1	2	2	Schizophrenia	Substance Use Disorder	0	0	0	1	0	Non-précisé	2	1	0	0	0	1	0	0	0	1	0	0	0	0	0	Partiel	Partiel	Unspecified	0	0
1	1	0	0	0	2022	Assault (ss. 265-268)	n.a. (premiere audience)	Unspecified	F	33	0	0	1	2	0	1	65	29	1	0	1	Schizophrenia	Multiple: Personality Disorder; Substance Use Disorder	1	1	1	1	1	Non-précisé	1	1	0	0	0	0	0	0	0	0	0	0	1	0	1	Absent	Absent	Assault (ss. 265-268); Assault with a Weapon (s. 267)	0	0
1	1	0	0	0	2011	Assault (ss. 265-268); Fail to Comply with Probation Order (s. 733.1); Weapons Offence (various)	Detention avec modalites	Unspecified	H	45	0	0	1	0	0	1	441	25	1	2	2	Schizophrenia	Multiple: Personality Disorder; Substance Use Disorder	0	0	1	1	0	Non-précisé	1	1	0	0	0	0	0	0	0	0	0	0	0	0	0	Bon	Partiel	Assault (ss. 265-268); Assault with a Weapon (s. 267); Break and Enter (s. 348); Fail to Comply (various); Fail to Comply with Probation Order (s. 733.1); Fail to Comply with Release Order (s. 145); Mischief (s. 430); Obstruct Peace Officer (s. 129); Possession Offence (various); Theft (ss. 322-334); Uttering Threats (s. 264.1)	0	0
1	1	1	0	0	2020	Assault (ss. 265-268)	Liberation avec modalites	Unspecified	H	non-précisé	2	0	1	0	2	0	N/A	N/A	1	2	0	Unspecified	Unspecified	0	0	0	0	0	Non-précisé	1	1	1	0	0	0	0	0	0	0	0	0	0	0	0	Bon	Bon	Unspecified	0	0
1	1	0	1	0	2020	Other/Unspecified	Detention stricte	Unspecified	H	non-précisé	2	0	1	0	0	2	441	N/A	1	2	2	Unspecified	Unspecified	0	0	0	0	0	Non-précisé	1	1	1	1	0	1	0	0	0	1	1	1	1	0	0	Absent	Pauvre	Assault (ss. 265-268); Weapons Offence (various)	0	0
1	1	1	0	0	2022	Theft (ss. 322-334)	Detention avec modalites	Unspecified	H	52	0	0	1	0	0	2	236	11	1	0	2	Unspecified	Personality Disorder	0	0	0	0	0	Non-précisé	1	1	1	0	0	0	1	0	0	0	0	0	1	0	1	Bon	Bon	Other/Unspecified	0	0
1	1	1	0	0	2022	Assault (ss. 265-268)	n.a. (premiere audience)	Liberation inconditionnelle	H	34	0	0	1	0	0	0	N/A	7	1	0	2	Unspecified	Unspecified	0	0	0	0	0	Non-précisé	1	0	0	0	0	0	0	0	0	0	0	0	0	0	0	Partiel	Partiel	Unspecified	0	0
1	0	0	0	0	2013	Aggravated Assault (s. 268); Assault (ss. 265-268); Assault with a Weapon (s. 267)	Detention avec modalites	Unspecified	H	30	0	0	1	0	0	1	137	12	1	0	2	Schizophrenia	Multiple: Personality Disorder; Substance Use Disorder	0	0	0	1	1	Non-précisé	1	1	0	0	0	0	1	0	0	0	0	0	0	0	0	Pauvre	Pauvre	Unspecified	0	0
1	1	0	1	0	2022	Assault (ss. 265-268)	n.a. (premiere audience)	Unspecified	H	30	0	0	1	0	0	1	96	10	1	2	1	Schizophrenia	Unspecified	0	1	1	0	1	Non-précisé	1	1	1	0	0	0	1	0	0	0	1	0	1	0	1	Partiel	Partiel	Criminal Harassment (s. 264)	0	0
1	1	1	0	0	2019	Assault (ss. 265-268); Mischief (s. 430)	Detention avec modalites	Other	H	36	0	0	1	0	0	2	209	N/A	1	2	2	Schizophrenia	Unspecified	0	1	1	1	0	Non-précisé	1	1	0	0	0	0	0	0	0	0	0	0	1	0	1	Absent	Absent	Break and Enter (s. 348); Fail to Comply (various); Fail to Comply with Probation Order (s. 733.1); Possession Offence (various); Theft (ss. 322-334)	0	0
1	0	0	0	0	2022	Assault (ss. 265-268)	n.a. (premiere audience)	Unspecified	H	26	0	0	1	0	1	0	N/A	1	1	0	1	Unspecified	Unspecified	0	0	1	0	1	Non-précisé	1	1	0	0	0	1	0	0	0	0	0	0	1	0	1	Partiel	Partiel	Unspecified	0	0
1	1	1	0	0	2016	Other/Unspecified	Liberation avec modalites	Other	H	28	0	1	2	0	1	0	N/A	9	1	2	2	Schizoaffective Disorder	Multiple: Personality Disorder; Substance Use Disorder	1	1	1	1	0	Non-précisé	1	1	0	0	0	0	0	0	0	0	0	0	0	0	0	Absent	Absent	Unspecified	0	0
1	1	0	1	1	2022	Aggravated Assault (s. 268); Assault (ss. 265-268); Weapons Offence (various)	n.a. (premiere audience)	Unspecified	H	34	0	0	1	0	0	0	N/A	14	1	0	1	Schizophrenia	Unspecified	0	0	0	0	0	Non-précisé	1	1	0	0	0	0	0	0	0	0	0	0	1	0	1	Partiel	Partiel	Assault (ss. 265-268); Assault with a Weapon (s. 267); Criminal Harassment (s. 264); Fail to Comply (various); Fail to Comply with Probation Order (s. 733.1); Obstruct Peace Officer (s. 129); Uttering Threats (s. 264.1); Weapons Offence (various)	0	0
1	1	1	0	0	2012	Assault (ss. 265-268); Assault with a Weapon (s. 267); Break and Enter (s. 348); Criminal Harassment (s. 264); Mischief (s. 430); Uttering Threats (s. 264.1); Weapons Offence (various)	Liberation avec modalites	Liberation inconditionnelle	H	32	0	0	1	0	0	0	N/A	16	1	1	0	Schizophrenia	Substance Use Disorder	0	0	0	0	0	Non-précisé	1	1	0	0	0	0	0	0	0	0	0	0	0	0	0	Bon	Bon	Break and Enter (s. 348); Fail to Comply (various); Fail to Comply with Probation Order (s. 733.1); Fail to Comply with Release Order (s. 145); Possession Offence (various)	0	0
1	1	1	0	0	2021	Assault (ss. 265-268)	Detention avec modalites	Unspecified	H	39	0	0	1	0	0	2	319	23	1	1	2	Schizophrenia	Personality Disorder	0	1	1	1	0	Non-précisé	1	1	0	0	0	0	0	0	0	0	0	0	0	0	0	Pauvre	Pauvre	Fail to Comply with Probation Order (s. 733.1)	0	0
1	0	0	0	0	2022	Assault (ss. 265-268); Theft (ss. 322-334); Uttering Threats (s. 264.1)	n.a. (premiere audience)	Unspecified	H	non-précisé	1	0	1	0	0	1	77	N/A	1	2	1	Bipolar Disorder, Unspecified; Bipolar I Disorder; Schizoaffective Disorder	Multiple: Personality Disorder; Substance Use Disorder	0	0	1	1	0	Non-précisé	1	1	0	0	0	0	0	0	0	0	0	0	1	0	1	Partiel	Partiel	Uttering Threats (s. 264.1)	1	0
1	1	1	0	0	2014	Other/Unspecified	Liberation avec modalites	Unspecified	H	36	0	1	1	0	0	0	N/A	17	1	0	0	Schizophrenia	Multiple: Neurocognitive / Organic; Personality Disorder; Psychotic Disorder; Substance Use Disorder	0	1	1	1	1	Non-précisé	1	1	0	0	0	0	0	0	0	0	0	0	0	0	0	Bon	Bon	Uttering Threats (s. 264.1)	0	0
1	1	1	0	0	2018	Mischief (s. 430)	Detention avec modalites	Unspecified	H	42	0	0	0	0	0	2	392	13	1	0	1	Schizoaffective Disorder	Unspecified	0	0	0	0	0	Non-précisé	1	1	1	0	0	0	0	1	0	0	0	0	0	0	0	Partiel	Partiel	Unspecified	0	0
1	0	0	0	0	2022	Assault (ss. 265-268); Assault with a Weapon (s. 267); Uttering Threats (s. 264.1)	Liberation avec modalites	Unspecified	H	non-précisé	2	0	0	0	2	0	N/A	N/A	1	2	0	Unspecified	Substance Use Disorder	0	0	1	0	0	Non-précisé	1	1	0	0	0	0	0	0	0	0	0	0	0	0	0	Absent	Absent	Unspecified	0	0
1	1	1	0	0	2014	Fail to Comply with Probation Order (s. 733.1)	Liberation avec modalites	Suivre recommandation psychiatre	H	55	0	0	0	0	0	0	N/A	33	1	1	2	Schizoaffective Disorder	Multiple: Personality Disorder; Substance Use Disorder	0	1	1	0	0	Non-précisé	1	1	0	0	0	0	0	0	0	0	0	0	0	0	0	Absent	Absent	Assault (ss. 265-268); Assault with a Weapon (s. 267); Fail to Comply with Probation Order (s. 733.1); Fail to Comply with Release Order (s. 145); Intimidation (s. 423); Mischief (s. 430); Obstruct Peace Officer (s. 129); Possession Offence (various); Uttering Threats (s. 264.1)	0	0
1	1	1	0	0	2016	Uttering Threats (s. 264.1)	Liberation avec modalites	Unspecified	H	59	0	0	1	0	0	0	N/A	21	1	0	2	Schizoaffective Disorder	Personality Disorder	0	0	0	0	0	Non-précisé	0	1	1	0	0	0	1	1	0	0	0	0	1	0	1	Absent	Absent	Assault (ss. 265-268)	0	0
1	1	1	0	0	2021	Other/Unspecified	Liberation avec modalites	Suivre recommandation psychiatre	H	36	0	0	1	0	0	0	N/A	7	1	0	2	Bipolar Disorder, Unspecified; Bipolar I Disorder	Unspecified	0	0	0	0	0	Non-précisé	0	1	0	0	0	0	0	0	0	0	1	0	0	0	0	Pauvre	Pauvre	Unspecified	0	0
1	1	1	0	0	2016	Fail to Comply with Probation Order (s. 733.1)	Liberation avec modalites	Suivre recommandation psychiatre	H	33	0	0	1	0	0	1	39	N/A	1	2	2	Schizophrenia	Multiple: Personality Disorder; Substance Use Disorder	0	0	1	1	0	Non-précisé	1	1	0	0	0	1	1	0	0	0	1	0	1	0	1	Absent	Absent	Aggravated Assault (s. 268); Assault (ss. 265-268); Fail to Comply (various); Fail to Comply with Probation Order (s. 733.1); Fail to Comply with Release Order (s. 145); Intimidation (s. 423); Possession Offence (various); Uttering Threats (s. 264.1)	1	0
1	0	0	0	1	2022	Aggravated Assault (s. 268); Assault (ss. 265-268); Uttering Threats (s. 264.1); Weapons Offence (various)	n.a. (premiere audience)	Unspecified	H	non-précisé	2	0	1	0	1	0	N/A	N/A	1	2	1	Schizophrenia	Unspecified	0	1	1	0	0	Non-précisé	1	1	1	0	0	1	1	0	0	0	0	0	1	0	1	Pauvre	Pauvre	Unspecified	0	0
1	1	1	0	0	2022	Assault (ss. 265-268)	n.a. (premiere audience)	Unspecified	F	42	1	0	1	0	0	0	N/A	N/A	1	0	1	Unspecified	Unspecified	0	0	0	0	0	Non-précisé	1	1	0	0	0	1	1	0	0	0	1	0	1	0	1	Pauvre	Pauvre	Unspecified	0	0
1	1	0	1	0	2020	Theft (ss. 322-334)	Detention avec modalites	Liberation avec modalites	H	non-précisé	2	0	2	0	0	0	N/A	N/A	1	1	2	Schizophrenia	Multiple: Personality Disorder; Substance Use Disorder	0	1	1	1	0	Non-précisé	1	1	0	0	0	0	0	0	0	1	0	1	0	0	0	Absent	Absent	Assault (ss. 265-268); Assault with a Weapon (s. 267); Fail to Comply with Probation Order (s. 733.1); Fail to Comply with Release Order (s. 145); Uttering Threats (s. 264.1)	0	0
1	1	1	1	0	2022	Other/Unspecified	n.a. (premiere audience)	Unspecified	H	77	1	0	1	0	0	1	117	1	1	0	1	Unspecified	Unspecified	0	0	0	0	0	Non-précisé	2	1	0	0	0	0	0	0	0	0	0	1	0	0	0	Absent	Absent	Unspecified	0	0
1	1	1	0	0	2019	Assault (ss. 265-268); Assault with a Weapon (s. 267); Uttering Threats (s. 264.1)	Liberation avec modalites	Unspecified	H	43	0	0	1	0	2	0	N/A	23	9	0	0	Schizophrenia	Substance Use Disorder	0	1	1	0	0	Non-précisé	0	1	0	0	0	1	1	0	0	0	0	0	0	0	0	Absent	Absent	Unspecified	0	0
1	1	0	0	0	2010	Assault (ss. 265-268); Fail to Comply with Probation Order (s. 733.1)	Detention avec modalites	Liberation inconditionnelle	H	40	0	0	1	0	0	2	360	22	1	1	2	Schizophrenia	Multiple: Anxiety / Trauma; Personality Disorder; Substance Use Disorder	0	1	0	1	0	Non-précisé	0	1	1	0	0	0	0	0	0	0	0	0	1	0	0	Absent	Absent	Other/Unspecified	0	0
1	1	1	0	0	2022	Assault (ss. 265-268); Mischief (s. 430); Theft (ss. 322-334); Weapons Offence (various)	n.a. (premiere audience)	Unspecified	H	24	0	0	1	0	1	0	N/A	3	1	0	1	Bipolar Disorder, Unspecified; Bipolar I Disorder	Substance Use Disorder	0	1	1	0	0	Non-précisé	0	0	0	0	0	0	0	0	0	0	0	0	0	0	0	Absent	Absent	Unspecified	1	0
1	0	0	0	0	2022	Theft (ss. 322-334)	n.a. (premiere audience)	Unspecified	H	non-précisé	2	0	2	2	0	1	72	8	1	1	1	Schizophrenia	Unspecified	0	0	1	0	0	Non-précisé	1	1	1	0	0	0	0	0	0	0	0	0	1	1	1	Bon	Pauvre	Fail to Comply with Probation Order (s. 733.1)	1	0
1	1	1	0	0	2022	Assault (ss. 265-268)	n.a. (premiere audience)	Unspecified	H	38	0	0	2	2	0	1	70	8	1	0	2	Schizophrenia	Substance Use Disorder	0	0	0	1	0	Non-précisé	1	1	1	0	0	0	0	0	0	0	0	0	0	0	0	Bon	Bon	Unspecified	0	0
1	1	0	0	0	2022	Other/Unspecified	n.a. (premiere audience)	Suivre recommandation psychiatre	F	35	1	0	1	0	2	1	67	N/A	1	2	0	Schizoaffective Disorder	Multiple: Personality Disorder; Substance Use Disorder	0	1	0	1	0	Non-précisé	1	1	0	0	0	0	0	0	0	0	0	0	1	0	0	Partiel	Partiel	Other/Unspecified	0	0
1	1	1	0	0	2020	Assault (ss. 265-268)	Detention avec modalites	Unspecified	H	non-précisé	2	0	1	0	0	1	344	N/A	1	2	1	Schizophrenia	Unspecified	0	1	0	0	0	Non-précisé	1	1	1	0	0	0	0	0	0	0	1	0	1	1	1	Pauvre	Pauvre	Other/Unspecified	0	0
1	1	0	0	0	2022	Other/Unspecified	n.a. (premiere audience)	Unspecified	H	48	0	0	1	2	0	1	60	18	5	2	1	Unspecified	Substance Use Disorder	0	1	1	0	0	Non-précisé	1	1	0	0	0	0	0	0	0	0	0	0	1	0	1	Pauvre	Pauvre	Other/Unspecified	0	0
1	1	1	0	0	2022	Assault (ss. 265-268)	n.a. (premiere audience)	Detention stricte	F	31	1	2	1	2	2	0	N/A	N/A	1	2	0	Unspecified	Multiple: Personality Disorder; Substance Use Disorder	0	1	1	1	0	Non-précisé	0	0	0	0	0	0	0	0	0	0	0	0	0	0	0	Absent	2	Unspecified	0	0
1	1	1	0	0	2019	Aggravated Assault (s. 268); Assault (ss. 265-268)	Liberation avec modalites	Suivre recommandation psychiatre	H	40	0	1	1	0	0	0	N/A	23	1	2	1	Schizoaffective Disorder	Multiple: Personality Disorder; Substance Use Disorder	0	0	0	1	0	Non-précisé	1	1	0	0	0	1	0	0	0	0	0	1	0	0	0	Partiel	Partiel	Assault (ss. 265-268); Fail to Comply (various); Fail to Comply with Probation Order (s. 733.1); Mischief (s. 430); Obstruct Peace Officer (s. 129); Theft (ss. 322-334); Uttering Threats (s. 264.1)	0	0
1	0	0	0	0	2022	Mischief (s. 430); Weapons Offence (various)	n.a. (premiere audience)	Unspecified	F	38	2	1	2	0	1	0	N/A	1	1	0	1	Bipolar Disorder, Unspecified; Bipolar I Disorder	Personality Disorder	0	0	0	0	0	Non-précisé	0	1	0	0	0	1	0	0	0	0	0	0	1	0	1	Absent	Absent	Assault (ss. 265-268)	0	0
1	1	0	0	0	2022	Other/Unspecified	n.a. (premiere audience)	Unspecified	H	43	1	0	1	0	1	1	87	N/A	1	2	1	Unspecified	Unspecified	0	0	0	0	0	Non-précisé	1	1	0	0	0	1	0	0	0	0	0	0	1	0	1	Pauvre	Pauvre	Unspecified	0	0
1	0	0	0	0	2019	Assault (ss. 265-268)	Liberation avec modalites	Unspecified	H	40	1	1	1	0	1	0	N/A	N/A	1	2	2	Schizophrenia	Unspecified	0	0	0	0	0	Non-précisé	0	0	0	0	0	1	1	0	0	0	1	0	1	0	1	Absent	Absent	Other/Unspecified	0	0
1	1	1	0	0	2022	Weapons Offence (various)	n.a. (premiere audience)	Unspecified	H	37	0	1	1	0	1	0	N/A	18	1	2	1	Major Depressive Disorder; Schizophrenia	Substance Use Disorder	0	0	0	0	0	Non-précisé	1	1	0	0	0	1	1	0	0	0	0	0	0	0	0	Bon	Bon	Assault (ss. 265-268); Fail to Comply (various); Fail to Comply with Probation Order (s. 733.1); Mischief (s. 430); Possession Offence (various); Theft (ss. 322-334); Uttering Threats (s. 264.1)	0	0
1	0	0	0	0	2021	Other/Unspecified	Detention avec modalites	Unspecified	H	48	0	1	0	0	0	2	463	2	1	0	2	Unspecified	Unspecified	0	1	1	0	0	Non-précisé	1	1	0	0	0	1	1	0	0	0	0	0	0	0	0	Absent	Absent	Other/Unspecified	0	0
1	1	0	0	0	2021	Criminal Harassment (s. 264)	Detention avec modalites	Unspecified	H	32	0	0	0	0	0	1	385	8	1	2	2	Schizophrenia	Unspecified	0	1	1	0	0	Non-précisé	1	1	0	0	0	0	0	0	0	0	0	0	0	0	0	Partiel	Partiel	Assault (ss. 265-268); Criminal Harassment (s. 264); Fail to Comply (various); Fail to Comply with Probation Order (s. 733.1); Fail to Comply with Release Order (s. 145); Possession Offence (various); Theft (ss. 322-334)	0	0
1	1	0	0	0	2020	Assault (ss. 265-268); Assault with a Weapon (s. 267); Criminal Harassment (s. 264); Theft (ss. 322-334)	Liberation avec modalites	Unspecified	H	57	2	0	2	1	2	0	N/A	N/A	1	2	1	Schizophrenia	Unspecified	0	0	0	1	0	Non-précisé	0	1	1	0	0	0	0	0	0	0	0	0	1	0	1	Absent	Absent	Assault (ss. 265-268); Assault with a Weapon (s. 267); Fail to Comply (various); Fail to Comply with Probation Order (s. 733.1); Fail to Comply with Release Order (s. 145); Mischief (s. 430); Possession Offence (various); Theft (ss. 322-334); Uttering Threats (s. 264.1)	0	0
1	1	1	0	0	2022	Criminal Harassment (s. 264)	Liberation avec modalites	Unspecified	H	32	0	0	1	0	1	0	N/A	17	1	0	1	Schizophrenia	Multiple: Personality Disorder; Psychotic Disorder; Substance Use Disorder	0	0	0	0	1	Non-précisé	1	1	0	0	0	1	1	0	0	0	1	0	1	0	1	Bon	Bon	Possession Offence (various); Uttering Threats (s. 264.1)	0	0
1	0	0	0	0	2021	Criminal Harassment (s. 264); Weapons Offence (various)	Liberation avec modalites	Unspecified	F	46	1	1	0	0	0	0	N/A	8	1	0	2	Unspecified	Multiple: Personality Disorder; Substance Use Disorder	0	1	0	0	0	Non-précisé	1	1	0	0	0	1	0	0	0	0	0	0	0	0	0	Bon	Bon	Assault (ss. 265-268); Criminal Harassment (s. 264); Mischief (s. 430); Uttering Threats (s. 264.1)	0	0
1	0	0	0	0	2022	Assault (ss. 265-268); Weapons Offence (various)	n.a. (premiere audience)	Unspecified	H	35	0	0	1	0	0	0	N/A	10	1	2	2	Schizophrenia	Substance Use Disorder	0	0	0	1	1	Non-précisé	1	1	1	0	0	1	0	0	0	0	0	0	0	0	0	Pauvre	Pauvre	Other/Unspecified	0	0
1	1	1	0	0	2020	Assault (ss. 265-268)	Liberation avec modalites	Unspecified	H	30	0	0	1	0	0	0	N/A	N/A	1	2	0	Unspecified	Multiple: Neurodevelopmental Disorder; Substance Use Disorder	1	1	1	0	0	Non-précisé	1	1	0	0	0	0	0	0	0	0	0	0	0	0	0	Bon	Bon	Assault (ss. 265-268); Assault with a Weapon (s. 267); Fail to Comply (various)	0	0
1	0	0	0	0	2021	Obstruct Peace Officer (s. 129)	Liberation avec modalites	Unspecified	H	50	0	2	0	0	0	0	N/A	40	1	2	0	Cannabis Use Disorder; Schizoaffective Disorder	Multiple: Medical Physical Condition; Personality Disorder; Psychotic Disorder	0	0	1	0	0	Non-précisé	1	1	0	0	0	0	0	0	0	0	0	0	0	0	0	Absent	Absent	Assault (ss. 265-268); Assault with a Weapon (s. 267); Fail to Comply (various); Fail to Comply with Release Order (s. 145); Possession Offence (various); Theft (ss. 322-334)	0	0
1	1	1	1	0	2018	Assault (ss. 265-268); Fail to Comply with Probation Order (s. 733.1); Obstruct Peace Officer (s. 129)	Detention avec modalites	Liberation inconditionnelle	F	42	1	0	0	0	0	2	103	N/A	25	2	1	Schizoaffective Disorder	Multiple: Personality Disorder; Substance Use Disorder	0	1	1	1	1	Non-précisé	1	1	1	1	0	1	1	0	0	0	0	0	1	1	1	Absent	Absent	Assault (ss. 265-268); Fail to Comply (various); Fail to Comply with Probation Order (s. 733.1); Uttering Threats (s. 264.1)	0	0
1	1	0	0	0	2021	Assault (ss. 265-268)	Detention stricte	Unspecified	H	38	1	0	0	0	0	1	133	22	1	2	1	Unspecified	Unspecified	0	0	1	1	1	Non-précisé	1	1	1	0	0	0	1	1	0	0	1	1	1	0	1	Pauvre	Pauvre	Assault (ss. 265-268); Fail to Comply (various); Fail to Comply with Probation Order (s. 733.1); Fail to Comply with Release Order (s. 145); Mischief (s. 430); Possession Offence (various); Theft (ss. 322-334); Uttering Threats (s. 264.1)	0	0
1	1	0	0	0	2022	Assault (ss. 265-268); Mischief (s. 430); Obstruct Peace Officer (s. 129); Theft (ss. 322-334); Weapons Offence (various)	Detention avec modalites	Unspecified	H	34	2	0	1	0	0	2	162	12	1	1	0	Schizoaffective Disorder	Unspecified	0	0	0	0	0	Non-précisé	1	1	0	0	0	0	0	0	0	0	0	0	0	0	0	Partiel	Partiel	Assault (ss. 265-268)	0	0
1	1	0	1	0	2022	Assault (ss. 265-268); Criminal Harassment (s. 264)	n.a. (premiere audience)	Liberation inconditionnelle	F	33	0	0	1	0	0	1	120	12	1	1	1	Schizophrenia	Multiple: Personality Disorder; Substance Use Disorder	0	1	1	0	1	Non-précisé	1	1	0	0	0	0	0	0	0	0	1	0	1	1	1	Partiel	Partiel	Unspecified	0	0
1	1	0	1	0	2020	Aggravated Assault (s. 268); Assault (ss. 265-268); Assault with a Weapon (s. 267); Break and Enter (s. 348); Mischief (s. 430); Obstruct Peace Officer (s. 129); Uttering Threats (s. 264.1)	Detention avec modalites	Unspecified	H	non-précisé	2	0	2	0	0	2	N/A	N/A	1	1	1	Bipolar Disorder, Unspecified	Personality Disorder	0	1	0	1	1	Traumatisme craniocerebral/TBI	1	0	0	0	0	0	0	0	0	0	0	0	0	0	0	Pauvre	Absent	Break and Enter (s. 348); Fail to Comply with Probation Order (s. 733.1); Fail to Comply with Release Order (s. 145); Mischief (s. 430)	1	0
1	1	1	0	0	2022	Fail to Comply with Probation Order (s. 733.1); Theft (ss. 322-334)	n.a. (premiere audience)	Unspecified	H	31	2	0	1	2	0	1	89	6	1	2	1	Schizophrenia	Other/Unspecified	0	1	1	0	1	Non-précisé	1	1	1	0	0	0	0	0	0	0	0	1	0	0	0	Partiel	Partiel	Possession Offence (various)	1	0
1	1	0	0	0	2021	Assault (ss. 265-268)	Detention avec modalites	Unspecified	H	22	0	0	1	0	0	1	364	2	1	0	2	Schizophrenia	Multiple: Personality Disorder; Substance Use Disorder	0	0	1	1	0	Non-précisé	0	1	1	0	0	0	0	0	0	0	1	0	0	0	0	Pauvre	Partiel	Other/Unspecified	0	0
1	1	1	0	0	2014	Assault (ss. 265-268); Fail to Comply with Probation Order (s. 733.1); Theft (ss. 322-334); Uttering Threats (s. 264.1)	Detention avec modalites	Unspecified	H	38	0	0	1	2	0	1	363	9	1	1	1	Schizophrenia	Multiple: Personality Disorder; Substance Use Disorder	0	1	1	1	0	Non-précisé	0	1	0	0	0	1	0	0	0	0	1	0	1	0	1	Absent	Absent	Assault (ss. 265-268); Fail to Comply (various); Fail to Comply with Probation Order (s. 733.1); Fail to Comply with Release Order (s. 145); Mischief (s. 430); Obstruct Peace Officer (s. 129); Possession Offence (various); Theft (ss. 322-334)	0	0
1	1	0	1	0	2022	Criminal Harassment (s. 264); Mischief (s. 430); Uttering Threats (s. 264.1)	n.a. (premiere audience)	Unspecified	H	50	1	2	2	0	0	0	N/A	22	1	0	1	Unspecified	Unspecified	0	0	0	0	0	Non-précisé	1	1	0	0	0	0	1	0	0	0	0	0	1	0	1	Pauvre	Pauvre	Fail to Comply with Probation Order (s. 733.1)	0	0
1	1	1	0	0	2018	Assault (ss. 265-268)	Detention avec modalites	Unspecified	F	31	1	0	1	0	0	1	357	11	1	1	2	Schizophrenia	Multiple: Personality Disorder; Substance Use Disorder	0	1	1	1	1	Non-précisé	0	1	1	0	0	0	1	0	0	0	0	1	1	1	1	Partiel	Partiel	Assault (ss. 265-268); Fail to Comply with Probation Order (s. 733.1); Possession Offence (various); Theft (ss. 322-334); Weapons Offence (various)	0	0
1	0	0	0	0	2021	Assault (ss. 265-268); Assault with a Weapon (s. 267); Uttering Threats (s. 264.1); Weapons Offence (various)	Liberation avec modalites	Unspecified	H	65	0	0	1	0	0	0	N/A	4	1	1	0	Psychotic Disorder, Unspecified	Unspecified	0	0	1	0	1	Non-précisé	0	1	0	0	0	1	1	1	0	0	1	0	0	0	0	Absent	Absent	Assault (ss. 265-268); Fail to Comply (various); Fail to Comply with Probation Order (s. 733.1); Fail to Comply with Release Order (s. 145); Obstruct Peace Officer (s. 129); Possession Offence (various); Theft (ss. 322-334); Weapons Offence (various)	0	0
1	0	0	0	0	2022	Criminal Harassment (s. 264)	n.a. (premiere audience)	Unspecified	H	44	1	2	1	0	0	0	N/A	19	1	0	0	Narcissistic Personality Disorder	Other/Unspecified	0	0	0	0	1	Non-précisé	1	1	0	0	0	0	0	0	0	0	0	0	0	0	0	Pauvre	Pauvre	Unspecified	0	0
1	1	1	1	0	2022	Assault (ss. 265-268); Uttering Threats (s. 264.1); Weapons Offence (various)	n.a. (premiere audience)	Unspecified	F	47	1	0	0	1	0	1	62	N/A	1	2	1	Psychotic Disorder, Unspecified	Unspecified	0	1	0	0	0	Non-précisé	1	1	0	0	0	0	1	0	0	0	0	0	1	0	1	Bon	Bon	Unspecified	0	0
1	1	1	0	0	2022	Assault (ss. 265-268)	n.a. (premiere audience)	Detention stricte	F	39	0	0	1	0	0	1	90	13	1	0	1	Psychotic Disorder, Unspecified; Schizoaffective Disorder	Anxiety / Trauma	0	0	0	0	0	Non-précisé	1	1	0	0	0	0	0	0	0	0	0	0	1	0	1	Partiel	Partiel	Unspecified	0	0
1	1	1	0	0	2017	Assault (ss. 265-268); Mischief (s. 430); Theft (ss. 322-334)	Liberation avec modalites	Detention stricte	H	27	0	0	0	0	0	0	N/A	N/A	1	0	0	Cannabis Use Disorder; Psychotic Disorder, Unspecified; Schizophrenia; Stimulant Use Disorder (Cocaine)	Substance Use Disorder	0	1	1	1	0	Non-précisé	1	1	0	0	0	0	0	0	0	0	1	0	0	0	0	Absent	Absent	Unspecified	0	0
1	1	1	0	0	N/A	Assault (ss. 265-268)	Liberation avec modalites	Unspecified	H	63	1	0	1	0	2	0	N/A	21	1	2	0	Psychotic Disorder, Unspecified	Multiple: Personality Disorder; Substance Use Disorder	0	0	0	0	0	Non-précisé	1	1	0	0	0	1	0	0	0	0	1	0	0	0	0	Bon	Bon	Mischief (s. 430); Possession Offence (various)	0	0
1	1	1	0	0	2019	Assault (ss. 265-268); Weapons Offence (various)	Liberation avec modalites	Unspecified	H	31	0	0	1	0	1	0	N/A	N/A	1	2	0	Schizophrenia	Multiple: Anxiety / Trauma; Substance Use Disorder	0	0	0	0	0	Non-précisé	1	1	0	0	0	0	0	0	0	0	0	0	0	0	0	Bon	Bon	Unspecified	0	0
1	1	0	0	0	2015	Assault (ss. 265-268)	Detention avec modalites	Unspecified	H	43	0	0	0	0	0	2	601	25	1	0	2	Unspecified	Substance Use Disorder	1	0	0	0	0	Non-précisé	1	1	0	0	0	0	0	0	0	0	0	0	0	0	0	Partiel	Pauvre	Criminal Harassment (s. 264); Fail to Comply (various); Fail to Comply with Release Order (s. 145)	0	0
1	0	0	0	1	2022	Assault (ss. 265-268); Mischief (s. 430); Theft (ss. 322-334); Weapons Offence (various)	n.a. (premiere audience)	Unspecified	F	25	0	1	1	0	0	0	N/A	10	1	0	1	Schizophrenia	Multiple: Anxiety / Trauma; Developmental / Attachment; Neurodevelopmental Disorder; Personality Disorder	0	0	0	0	0	Non-précisé	1	1	1	0	0	1	1	0	0	0	0	0	1	1	1	Absent	Absent	Unspecified	0	0
1	0	0	0	0	2021	Assault (ss. 265-268)	Liberation avec modalites	Unspecified	H	30	0	1	1	0	1	0	N/A	14	1	0	0	Schizophrenia	Multiple: Personality Disorder; Substance Use Disorder	0	1	0	0	0	Non-précisé	1	1	0	0	0	0	0	0	0	0	0	0	0	0	0	Partiel	Partiel	Unspecified	0	0
1	1	0	0	0	2021	Assault (ss. 265-268); Weapons Offence (various)	Liberation avec modalites	Liberation inconditionnelle	H	37	1	1	1	0	0	0	N/A	18	1	2	1	Schizophrenia	Personality Disorder	0	1	0	1	0	Non-précisé	1	0	0	0	0	0	0	0	0	0	0	0	0	0	0	Partiel	Partiel	Break and Enter (s. 348); Fail to Comply (various); Fail to Comply with Probation Order (s. 733.1); Uttering Threats (s. 264.1)	0	0
1	1	1	0	0	2019	Other/Unspecified	Liberation avec modalites	Unspecified	H	59	0	2	2	0	0	0	N/A	14	1	2	0	Schizophrenia	Multiple: Personality Disorder; Substance Use Disorder	0	1	0	0	0	Non-précisé	2	1	0	0	0	0	0	0	0	0	1	0	0	0	0	Partiel	Partiel	Assault (ss. 265-268); Fail to Comply (various); Fail to Comply with Probation Order (s. 733.1); Fail to Comply with Release Order (s. 145); Mischief (s. 430); Obstruct Peace Officer (s. 129); Possession Offence (various); Theft (ss. 322-334); Uttering Threats (s. 264.1)	0	0
1	1	0	0	0	2010	Assault (ss. 265-268); Criminal Harassment (s. 264)	Detention avec modalites	Other	H	59	0	0	1	0	0	1	1555	N/A	20	1	2	Schizoaffective Disorder	Multiple: Neurocognitive / Organic; Personality Disorder	0	0	0	0	0	Non-précisé	0	1	0	0	0	1	1	0	0	0	1	0	1	0	1	Absent	Absent	Aggravated Assault (s. 268); Assault (ss. 265-268); Assault with a Weapon (s. 267); Mischief (s. 430); Obstruct Peace Officer (s. 129); Possession Offence (various); Uttering Threats (s. 264.1)	0	0
1	0	0	0	0	2021	Obstruct Peace Officer (s. 129); Theft (ss. 322-334)	Liberation avec modalites	Unspecified	F	57	1	0	0	0	0	0	N/A	43	1	1	2	Unspecified	Multiple: Personality Disorder; Substance Use Disorder	0	0	0	1	1	Non-précisé	1	0	0	0	0	0	0	0	0	0	0	0	0	0	0	Partiel	Partiel	Fail to Comply (various); Fail to Comply with Probation Order (s. 733.1)	0	0
1	1	1	0	0	2021	Assault (ss. 265-268)	Detention avec modalites	Unspecified	H	24	0	0	1	0	0	2	218	N/A	1	0	2	Schizophrenia	Other/Unspecified	1	0	0	0	0	Non-précisé	1	1	0	0	0	1	1	1	0	0	0	1	0	0	0	Pauvre	Pauvre	Assault (ss. 265-268); Fail to Comply with Probation Order (s. 733.1); Theft (ss. 322-334)	0	0
1	0	0	0	0	2022	Assault (ss. 265-268); Break and Enter (s. 348); Theft (ss. 322-334)	n.a. (premiere audience)	Other	H	62	0	0	2	0	0	1	57	41	1	2	1	Unspecified	Substance Use Disorder	0	1	1	0	0	Non-précisé	1	1	0	0	0	0	0	1	0	0	0	0	1	0	1	Partiel	Partiel	Criminal Harassment (s. 264); Fail to Comply (various); Mischief (s. 430); Possession Offence (various); Theft (ss. 322-334); Weapons Offence (various)	1	1
1	1	0	0	0	2018	Mischief (s. 430); Obstruct Peace Officer (s. 129)	Liberation avec modalites	Unspecified	F	46	0	0	1	0	0	0	N/A	26	1	2	2	Schizophrenia	Personality Disorder	0	1	1	1	0	Non-précisé	1	0	0	0	0	0	0	0	0	0	0	0	0	0	0	Absent	Absent	Assault (ss. 265-268); Assault with a Weapon (s. 267); Fail to Comply (various); Fail to Comply with Probation Order (s. 733.1); Fail to Comply with Release Order (s. 145); Possession Offence (various); Theft (ss. 322-334)	0	0
1	1	0	0	0	2014	Assault (ss. 265-268); Mischief (s. 430)	Liberation avec modalites	Unspecified	H	40	0	0	0	0	0	1	64	14	1	2	1	Schizoaffective Disorder	Multiple: Anxiety / Trauma; Neurocognitive / Organic; Substance Use Disorder	0	1	0	0	1	Non-précisé	1	0	0	0	0	0	0	0	0	0	0	0	1	0	1	Partiel	Partiel	Assault (ss. 265-268); Break and Enter (s. 348); Criminal Harassment (s. 264); Fail to Comply (various); Fail to Comply with Probation Order (s. 733.1); Fail to Comply with Release Order (s. 145); Mischief (s. 430); Obstruct Peace Officer (s. 129); Possession Offence (various); Theft (ss. 322-334); Uttering Threats (s. 264.1); Weapons Offence (various)	0	0
1	1	0	0	0	2021	Assault (ss. 265-268); Uttering Threats (s. 264.1)	Liberation avec modalites	Unspecified	H	29	0	0	1	0	0	0	N/A	4	3	1	1	Schizoaffective Disorder	Multiple: Personality Disorder; Substance Use Disorder	0	0	0	1	0	Non-précisé	0	0	0	0	0	1	0	1	0	0	0	0	1	0	1	Pauvre	Pauvre	Assault (ss. 265-268); Fail to Comply with Probation Order (s. 733.1)	0	0
1	1	1	0	1	2014	Fail to Comply with Probation Order (s. 733.1); Theft (ss. 322-334)	Detention avec modalites	Unspecified	H	43	0	0	1	0	0	2	1343	24	35	2	0	Schizoaffective Disorder	Multiple: Personality Disorder; Substance Use Disorder	0	1	0	0	0	Non-précisé	1	1	0	0	0	0	0	0	0	0	0	0	1	0	1	Bon	Bon	Criminal Harassment (s. 264); Fail to Comply (various); Fail to Comply with Probation Order (s. 733.1); Mischief (s. 430); Possession Offence (various); Uttering Threats (s. 264.1)	0	0
1	0	0	1	0	2018	Assault (ss. 265-268); Fail to Comply with Probation Order (s. 733.1)	Liberation avec modalites	Unspecified	H	35	0	0	0	0	0	1	325	12	1	2	2	Schizophrenia	Unspecified	0	0	0	0	0	Non-précisé	1	1	1	0	0	1	1	0	0	0	1	0	1	0	1	Pauvre	Pauvre	Other/Unspecified	0	0
1	1	0	0	0	2020	Assault (ss. 265-268); Theft (ss. 322-334); Uttering Threats (s. 264.1); Weapons Offence (various)	Liberation avec modalites	Unspecified	H	30	0	1	1	0	0	0	N/A	3	1	1	0	Psychotic Disorder, Unspecified	Multiple: Personality Disorder; Substance Use Disorder	0	1	0	0	0	Non-précisé	2	1	0	0	0	0	0	0	0	0	0	0	0	0	0	Partiel	Partiel	Fail to Comply with Probation Order (s. 733.1); Possession Offence (various); Theft (ss. 322-334); Weapons Offence (various)	0	0
1	1	1	1	0	2020	Criminal Harassment (s. 264); Fail to Comply with Probation Order (s. 733.1)	Detention avec modalites	Unspecified	H	51	1	0	1	0	1	2	N/A	8	1	1	2	Unspecified	Substance Use Disorder	0	1	0	0	1	Non-précisé	1	1	0	0	0	1	1	0	0	0	0	0	0	0	0	Partiel	Partiel	Criminal Harassment (s. 264); Fail to Comply with Probation Order (s. 733.1); Possession Offence (various)	0	0
1	1	0	0	0	2020	Theft (ss. 322-334)	Liberation avec modalites	Unspecified	H	41	0	2	1	0	0	0	N/A	20	1	2	0	Unspecified	Substance Use Disorder	0	0	0	0	0	Non-précisé	1	1	0	0	0	0	0	0	0	0	0	0	0	0	0	Partiel	Partiel	Other/Unspecified	0	0
1	1	0	0	0	2021	Assault (ss. 265-268); Fail to Comply with Probation Order (s. 733.1); Mischief (s. 430)	Liberation avec modalites	Unspecified	F	39	1	0	1	0	0	0	N/A	11	1	1	0	Major Depressive Disorder	Multiple: Mood Disorder; Substance Use Disorder	0	0	0	0	0	Non-précisé	1	1	0	0	0	0	0	0	0	0	0	0	0	0	0	Bon	Bon	Assault (ss. 265-268); Assault with a Weapon (s. 267); Break and Enter (s. 348); Criminal Harassment (s. 264); Fail to Comply (various); Fail to Comply with Probation Order (s. 733.1); Mischief (s. 430); Possession Offence (various); Theft (ss. 322-334); Uttering Threats (s. 264.1)	0	0
1	1	1	0	0	2017	Assault (ss. 265-268)	Liberation avec modalites	Liberation avec modalites	H	43	0	0	1	2	0	1	57	21	1	2	2	Schizophrenia	Substance Use Disorder	0	1	1	1	0	Non-précisé	0	1	0	0	1	1	0	0	0	0	0	0	1	0	1	Pauvre	Pauvre	Assault (ss. 265-268); Fail to Comply with Probation Order (s. 733.1); Fail to Comply with Release Order (s. 145); Possession Offence (various)	0	0
1	1	1	0	0	2022	Assault (ss. 265-268)	Detention avec modalites	Liberation inconditionnelle	F	44	0	0	1	0	0	1	N/A	1	1	0	1	Schizophrenia	Unspecified	0	0	0	0	0	Non-précisé	1	1	1	0	0	1	1	0	0	0	0	0	1	0	1	Pauvre	Pauvre	Assault (ss. 265-268)	0	0
1	1	1	1	0	2020	Assault (ss. 265-268); Fail to Comply with Probation Order (s. 733.1); Theft (ss. 322-334)	Liberation avec modalites	Unspecified	H	36	0	0	0	0	1	0	N/A	25	1	2	1	Bipolar Disorder, Unspecified; Bipolar I Disorder	Substance Use Disorder	0	1	1	1	1	Non-précisé	1	1	0	0	0	0	0	0	0	0	0	0	1	0	1	Pauvre	Pauvre	Weapons Offence (various)	0	0
1	0	0	1	0	2017	Assault (ss. 265-268)	Liberation avec modalites	Unspecified	H	41	0	2	2	0	0	0	N/A	N/A	1	0	1	Schizophrenia	Multiple: Personality Disorder; Substance Use Disorder	0	0	1	1	0	Non-précisé	0	0	0	0	0	1	1	0	0	0	0	0	1	0	1	Absent	Absent	Criminal Harassment (s. 264); Uttering Threats (s. 264.1)	0	0
1	1	1	1	0	2020	Other/Unspecified	Liberation avec modalites	Detention avec modalites	H	non-précisé	0	0	1	0	0	0	N/A	7	1	0	1	Cannabis Use Disorder; Schizophrenia	Neurodevelopmental Disorder	2	1	1	1	1	Non-précisé	0	0	2	2	1	0	0	0	1	1	1	1	1	2	1	Absent	Absent	Theft (ss. 322-334)	2	0
1	1	1	1	0	2017	Assault (ss. 265-268)	Liberation avec modalites	Liberation avec modalites	F	non-précisé	0	0	0	0	0	0	N/A	2	1	2	2	Unspecified	Multiple: Anxiety / Trauma; Substance Use Disorder	0	1	0	1	1	Non-précisé	0	1	0	1	1	0	0	1	0	0	1	2	1	2	1	Pauvre	Pauvre	Other/Unspecified	0	0
1	0	0	1	0	2022	Assault (ss. 265-268); Assault with a Weapon (s. 267); Uttering Threats (s. 264.1); Weapons Offence (various)	Liberation avec modalites	Unspecified	H	non-précisé	0	0	1	1	0	0	N/A	2	2	0	0	Unspecified	Unspecified	0	0	1	0	1	Non-précisé	1	1	0	0	0	0	0	0	0	0	2	2	0	2	2	Bon	Bon	Unspecified	0	0
1	1	1	1	0	2018	Uttering Threats (s. 264.1)	Detention avec modalites	Unspecified	H	non-précisé	2	0	2	2	2	1	400	2	1	0	0	Antisocial Personality Disorder; Cannabis Use Disorder; Schizoaffective Disorder; Stimulant Use Disorder (Cocaine)	Neurodevelopmental Disorder	0	0	1	1	2	Non-précisé	1	1	0	0	0	0	0	0	0	0	2	2	1	2	1	Pauvre	Pauvre	Unspecified	0	0
1	1	0	1	0	2004	Assault (ss. 265-268); Mischief (s. 430); Uttering Threats (s. 264.1)	Liberation avec modalites	Other	H	non-précisé	0	1	1	0	0	0	N/A	28	1	1	0	Schizophrenia; Unspecified Substance-Related Disorder	Unspecified	0	1	1	1	1	Non-précisé	0	1	1	1	1	1	1	1	0	0	2	1	0	2	2	Absent	Absent	Assault (ss. 265-268); Fail to Comply (various); Fail to Comply with Probation Order (s. 733.1); Uttering Threats (s. 264.1)	0	0
1	1	0	1	0	2001	Assault (ss. 265-268); Uttering Threats (s. 264.1); Weapons Offence (various)	Liberation avec modalites	Other	H	non-précisé	0	0	1	0	0	0	N/A	22	1	1	1	Unspecified Substance-Related Disorder	Multiple: Neurodevelopmental Disorder; Personality Disorder	0	0	1	1	1	Non-précisé	0	0	0	0	0	1	0	1	0	0	2	1	1	2	1	Pauvre	Pauvre	Assault (ss. 265-268); Fail to Comply (various); Fail to Comply with Probation Order (s. 733.1); Fail to Comply with Release Order (s. 145); Possession Offence (various); Uttering Threats (s. 264.1)	0	0
1	0	1	1	0	2023	Other/Unspecified	Detention stricte	Liberation avec modalites	H	non-précisé	0	0	1	1	0	1	104	19	1	2	1	Schizophrenia	Unspecified	0	1	1	0	2	Hematologique	0	1	0	0	0	0	0	0	0	0	0	2	1	2	1	Absent	Pauvre	Other/Unspecified	0	0
1	1	1	1	0	1995	Assault (ss. 265-268); Assault with a Weapon (s. 267); Theft (ss. 322-334)	Liberation avec modalites	Suivre recommandation psychiatre	H	non-précisé	0	0	2	1	0	0	N/A	39	1	2	0	Schizophrenia	Other/Unspecified	0	0	0	0	2	Non-précisé	1	0	1	0	0	0	0	1	0	0	0	2	0	2	2	Absent	Absent	Mischief (s. 430); Possession Offence (various); Theft (ss. 322-334)	0	0
1	1	0	1	0	2021	Assault (ss. 265-268); Uttering Threats (s. 264.1)	Detention avec modalites	Liberation inconditionnelle	H	non-précisé	0	0	0	0	0	1	357	22	20	1	0	Schizoaffective Disorder	Substance Use Disorder	0	0	1	1	1	Non-précisé	0	1	0	0	0	0	0	1	0	0	2	1	1	2	1	Absent	Absent	Assault (ss. 265-268); Assault with a Weapon (s. 267); Break and Enter (s. 348); Fail to Comply with Probation Order (s. 733.1); Mischief (s. 430); Obstruct Peace Officer (s. 129); Possession Offence (various); Theft (ss. 322-334); Uttering Threats (s. 264.1)	0	0
1	1	1	1	0	2001	Uttering Threats (s. 264.1)	Liberation avec modalites	Unspecified	H	non-précisé	0	0	2	0	0	0	N/A	43	1	1	0	Narcissistic Personality Disorder; Schizophrenia	Unspecified	0	0	0	0	2	Endocrine/Metabolique	1	1	0	0	0	1	0	1	0	0	0	2	0	2	2	Absent	Absent	Fail to Comply with Probation Order (s. 733.1); Uttering Threats (s. 264.1)	0	0
1	0	0	1	0	2021	Assault (ss. 265-268); Mischief (s. 430); Theft (ss. 322-334)	Liberation avec modalites	Unspecified	H	non-précisé	0	0	1	0	0	0	N/A	17	1	2	0	Unspecified	Multiple: Neurodevelopmental Disorder; Substance Use Disorder	0	1	1	1	1	Non-précisé	1	1	0	0	0	0	0	0	0	0	0	2	0	2	2	Partiel	Partiel	Other/Unspecified	0	0
1	1	1	1	0	2021	Assault (ss. 265-268); Break and Enter (s. 348); Weapons Offence (various)	Liberation avec modalites	Liberation inconditionnelle	F	non-précisé	0	0	1	0	1	0	N/A	14	1	0	0	Unspecified	Unspecified	0	0	1	1	1	Non-précisé	1	1	0	0	0	0	0	0	0	0	0	2	0	2	2	Bon	Bon	Unspecified	0	0
1	1	0	1	0	2001	Assault (ss. 265-268); Assault with a Weapon (s. 267); Weapons Offence (various)	Liberation avec modalites	Unspecified	F	non-précisé	2	0	0	0	0	0	N/A	27	1	1	0	Schizoaffective Disorder	Substance Use Disorder	0	0	1	0	2	Non-précisé	1	1	1	0	1	1	0	0	0	0	1	1	1	2	1	Pauvre	Pauvre	Other/Unspecified	0	0
1	1	1	1	0	2021	Criminal Harassment (s. 264); Uttering Threats (s. 264.1)	Liberation avec modalites	Liberation avec modalites	F	non-précisé	1	0	1	0	0	0	N/A	10	1	2	1	Psychotic Disorder, Unspecified	Unspecified	0	1	1	1	1	Non-précisé	0	0	2	2	2	2	2	2	2	2	2	2	1	2	1	Absent	Absent	Assault (ss. 265-268); Assault with a Weapon (s. 267)	0	0
1	1	0	1	0	2022	Assault (ss. 265-268); Mischief (s. 430)	Detention avec modalites	Liberation avec modalites	H	non-précisé	1	0	1	1	0	1	363	22	1	0	0	Cannabis Use Disorder; Stimulant Use Disorder (Cocaine)	Personality Disorder	0	1	1	1	1	Non-précisé	0	1	0	0	0	0	0	0	0	0	0	1	1	2	1	Pauvre	Pauvre	Fail to Comply with Probation Order (s. 733.1); Mischief (s. 430); Uttering Threats (s. 264.1)	0	0
1	1	0	1	0	2023	Assault (ss. 265-268); Weapons Offence (various)	Detention	Suivre recommandation psychiatre	H	non-précisé	1	0	1	0	0	1	165	3	1	0	1	Unspecified	Mood Disorder	0	1	1	0	2	Non-précisé	1	1	0	0	0	0	0	0	0	0	0	2	1	2	1	Bon	Bon	Unspecified	0	0
1	1	0	1	0	2023	Other/Unspecified	Detention avec modalites	Other	H	non-précisé	0	0	0	0	0	1	89	50	1	1	1	Schizophrenia	Unspecified	0	0	0	0	2	Non-précisé	1	1	2	2	2	2	2	2	2	2	2	1	1	2	1	Absent	Absent	Unspecified	0	0
1	0	0	1	0	2023	Other/Unspecified	Liberation avec modalites	Unspecified	H	non-précisé	0	1	0	0	0	1	89	37	1	2	1	Unspecified	Unspecified	0	1	1	1	1	Non-précisé	1	1	0	0	0	1	1	0	0	0	0	2	1	2	1	Pauvre	Partiel	Assault (ss. 265-268); Break and Enter (s. 348); Fail to Comply (various); Fail to Comply with Release Order (s. 145); Mischief (s. 430); Possession Offence (various); Theft (ss. 322-334); Uttering Threats (s. 264.1); Weapons Offence (various)	0	2
1	1	0	1	0	2011	Assault (ss. 265-268); Assault with a Weapon (s. 267); Theft (ss. 322-334)	Liberation avec modalites	Unspecified	H	non-précisé	2	2	2	2	2	1	228	2	1	2	2	Unspecified	Unspecified	0	0	1	0	2	Non-précisé	1	1	2	2	2	2	2	2	2	2	2	2	1	2	1	Pauvre	Pauvre	Unspecified	0	0
1	1	0	1	0	2023	Weapons Offence (various)	Liberation avec modalites	Unspecified	H	non-précisé	2	0	2	0	0	0	N/A	1	1	0	1	Cannabis Use Disorder; Stimulant Use Disorder (Amphetamine-Type)	Unspecified	0	0	1	1	1	Non-précisé	1	1	2	2	2	2	2	2	2	2	2	2	0	2	2	Partiel	Partiel	Unspecified	0	0
1	1	0	1	0	2023	Uttering Threats (s. 264.1)	Detention stricte	Unspecified	H	non-précisé	2	2	2	2	2	1	12	2	2	2	1	Unspecified	Unspecified	0	0	1	0	2	Neurologique	1	1	0	0	0	0	0	1	0	0	0	2	1	2	1	Partiel	Partiel	Unspecified	0	0
1	1	0	0	0	2023	Other/Unspecified	Liberation avec modalites	Other	H	non-précisé	0	1	1	0	0	0	N/A	24	2	1	1	Cannabis Use Disorder; Schizophrenia	Unspecified	1	1	1	1	1	Non-précisé	1	1	0	0	0	0	0	0	0	0	0	2	0	2	2	Partiel	Partiel	Fail to Comply (various); Mischief (s. 430); Possession Offence (various); Uttering Threats (s. 264.1)	0	0
1	1	0	1	0	2022	Other/Unspecified	Liberation avec modalites	Suivre recommandation psychiatre	H	non-précisé	0	0	1	0	0	1	41	10	1	0	1	Psychotic Disorder, Unspecified	Unspecified	0	0	0	1	1	Cardiovasculaire; Endocrine/Metabolique; Genetique/Congenital; Respiratoire	1	1	0	0	0	0	0	0	0	0	0	1	1	2	1	Absent	Absent	Other/Unspecified	0	0
1	1	0	1	0	2021	Assault (ss. 265-268); Mischief (s. 430)	Detention avec modalites	Other	H	non-précisé	0	0	0	0	1	0	N/A	18	1	2	1	Schizophrenia; Unspecified Substance-Related Disorder	Unspecified	2	2	1	1	1	Non-précisé	1	1	0	0	0	1	0	0	0	0	0	2	1	2	1	Pauvre	Partiel	Break and Enter (s. 348); Mischief (s. 430); Possession Offence (various); Theft (ss. 322-334)	0	1
1	1	0	1	0	2016	Assault (ss. 265-268); Break and Enter (s. 348); Criminal Harassment (s. 264); Mischief (s. 430)	Liberation avec modalites	Other	H	non-précisé	0	1	0	0	1	0	N/A	15	1	0	0	Schizoaffective Disorder	Unspecified	0	0	1	1	1	Endocrine/Metabolique; Traumatisme craniocerebral/TBI	0	1	1	0	0	1	0	0	0	0	0	2	0	2	2	Absent	Absent	Assault (ss. 265-268); Assault with a Weapon (s. 267); Fail to Comply with Probation Order (s. 733.1); Fail to Comply with Release Order (s. 145); Mischief (s. 430); Possession Offence (various); Weapons Offence (various)	0	0
1	0	0	1	0	2021	Fail to Comply with Probation Order (s. 733.1)	Liberation avec modalites	Unspecified	H	non-précisé	0	0	2	0	0	1	103	14	1	2	0	Antisocial Personality Disorder	Other/Unspecified	0	0	0	1	1	Non-précisé	1	0	0	0	0	0	0	2	0	2	1	1	1	2	1	Bon	Bon	Assault (ss. 265-268); Assault with a Weapon (s. 267); Break and Enter (s. 348); Fail to Comply (various); Fail to Comply with Probation Order (s. 733.1); Theft (ss. 322-334); Uttering Threats (s. 264.1)	0	0
1	1	0	1	0	2023	Other/Unspecified	Detention avec modalites	Other	H	non-précisé	0	0	0	0	0	0	N/A	22	1	0	0	Unspecified	Personality Disorder	0	0	0	0	2	Non-précisé	1	1	0	0	0	0	0	0	0	0	0	1	1	2	1	Absent	Absent	Unspecified	0	0
1	0	0	0	0	2022	Uttering Threats (s. 264.1)	Liberation avec modalites	Other	F	non-précisé	0	0	2	0	0	0	N/A	2	1	2	1	Unspecified	Unspecified	1	1	0	0	2	Non-précisé	1	1	0	0	0	0	0	0	0	0	0	1	0	2	2	Absent	Absent	Fail to Comply (various); Fail to Comply with Release Order (s. 145); Mischief (s. 430); Uttering Threats (s. 264.1)	0	0
1	1	0	1	0	2021	Assault (ss. 265-268); Weapons Offence (various)	Liberation avec modalites	Suivre recommandation psychiatre	H	non-précisé	0	1	0	0	0	0	N/A	24	1	0	0	Unspecified	Unspecified	0	1	1	1	1	Non-précisé	1	1	0	0	0	0	0	0	0	0	0	2	0	2	2	Pauvre	Pauvre	Unspecified	0	0
1	0	0	1	0	2022	Assault (ss. 265-268); Theft (ss. 322-334)	Liberation avec modalites	Unspecified	H	non-précisé	0	0	1	0	0	0	N/A	1	1	1	1	Antisocial Personality Disorder; Anxiety Disorder, Unspecified; Cannabis Use Disorder	Unspecified	0	0	1	1	1	Non-précisé	1	1	0	0	0	0	0	0	0	0	0	2	0	2	2	Pauvre	Pauvre	Possession Offence (various)	0	0
1	0	0	1	0	2018	Other/Unspecified	Liberation avec modalites	Unspecified	H	non-précisé	0	0	1	1	0	0	N/A	9	1	2	0	Cannabis Use Disorder; Schizophrenia; Stimulant Use Disorder (Amphetamine-Type); Stimulant Use Disorder (Cocaine)	Unspecified	0	0	1	1	1	Non-précisé	1	1	0	0	0	1	0	0	0	0	0	2	0	2	2	Bon	Bon	Criminal Harassment (s. 264)	0	0
1	1	0	1	0	2020	Assault (ss. 265-268); Assault with a Weapon (s. 267); Weapons Offence (various)	Liberation avec modalites	Suivre recommandation psychiatre	H	non-précisé	2	0	2	0	0	1	N/A	2	1	1	0	Alcohol Use Disorder	Unspecified	0	1	0	0	2	Non-précisé	1	1	2	2	2	2	2	2	2	2	2	1	1	2	1	Absent	Absent	Assault (ss. 265-268); Weapons Offence (various)	0	0
1	0	0	1	0	2022	Assault (ss. 265-268); Fail to Comply with Probation Order (s. 733.1); Theft (ss. 322-334)	Detention avec modalites	Unspecified	H	non-précisé	1	0	1	1	0	1	N/A	21	1	1	1	Bipolar Disorder, Unspecified; Bipolar I Disorder	Unspecified	0	0	0	1	1	Non-précisé	1	0	0	0	0	0	0	0	0	0	0	2	1	2	1	Pauvre	Pauvre	Assault (ss. 265-268); Assault with a Weapon (s. 267); Fail to Comply (various); Fail to Comply with Probation Order (s. 733.1); Fail to Comply with Release Order (s. 145); Mischief (s. 430); Obstruct Peace Officer (s. 129); Possession Offence (various); Theft (ss. 322-334)	1	1
1	1	1	1	0	2006	Other/Unspecified	Liberation avec modalites	Unspecified	H	non-précisé	2	1	2	0	0	0	N/A	2	1	2	0	Schizophrenia	Unspecified	2	2	2	2	0	Non-précisé	1	1	0	0	0	2	2	2	2	2	1	2	0	2	2	Absent	Absent	Unspecified	0	0
1	0	0	1	0	2016	Assault (ss. 265-268)	Liberation avec modalites	Unspecified	H	non-précisé	0	1	1	0	1	0	N/A	2	1	2	0	Schizoaffective Disorder	Unspecified	0	0	1	1	1	Non-précisé	1	1	0	0	0	0	0	0	0	0	0	2	0	2	2	Bon	Bon	Unspecified	0	0
1	1	0	1	0	2023	Mischief (s. 430)	Liberation avec modalites	Other	H	non-précisé	0	1	0	0	0	0	N/A	9	1	1	0	Psychotic Disorder, Unspecified	Neurodevelopmental Disorder	0	0	1	1	1	Non-précisé	1	1	1	2	1	1	0	0	0	0	0	2	0	2	2	Bon	Bon	Fail to Comply with Probation Order (s. 733.1)	0	0
1	1	1	1	1	2018	Assault (ss. 265-268); Assault with a Weapon (s. 267); Weapons Offence (various)	Liberation avec modalites	Suivre recommandation psychiatre	H	non-précisé	0	0	1	0	0	0	N/A	2	2	2	0	Cannabis Use Disorder	Unspecified	0	1	1	0	1	Autre	1	1	2	2	1	2	2	2	2	2	1	1	0	2	2	Pauvre	Pauvre	Assault (ss. 265-268); Break and Enter (s. 348); Theft (ss. 322-334)	0	0
1	1	0	1	0	2012	Assault (ss. 265-268); Fail to Comply with Probation Order (s. 733.1); Mischief (s. 430); Uttering Threats (s. 264.1)	Detention avec modalites	Unspecified	H	non-précisé	2	0	2	1	0	0	N/A	2	1	2	2	Cannabis Use Disorder; Schizoaffective Disorder; Stimulant Use Disorder (Amphetamine-Type); Stimulant Use Disorder (Cocaine)	Unspecified	1	0	0	1	1	Non-précisé	1	1	0	0	0	1	0	0	0	0	0	2	1	2	1	Partiel	Partiel	Unspecified	0	0
1	1	1	1	1	2022	Assault (ss. 265-268); Weapons Offence (various)	Liberation avec modalites	Other	H	non-précisé	0	0	1	0	0	0	N/A	18	1	0	1	Schizophrenia	Mood Disorder	0	0	0	0	2	Non-précisé	1	1	1	0	0	0	0	0	0	0	0	2	0	2	2	Bon	Bon	Unspecified	0	0
1	1	1	1	0	2023	Assault (ss. 265-268)	Liberation avec modalites	Suivre recommandation psychiatre	H	non-précisé	0	0	1	0	0	0	N/A	1	1	0	0	Schizophrenia	Unspecified	0	0	0	0	2	Non-précisé	1	1	1	0	0	1	0	0	0	0	0	1	0	2	2	Absent	Absent	Unspecified	0	0
1	1	0	1	0	2023	Other/Unspecified	Detention avec modalites	Unspecified	F	non-précisé	1	0	1	0	0	1	237	7	1	0	1	Unspecified	Unspecified	0	0	1	0	2	Non-précisé	1	1	1	0	1	0	0	0	1	0	1	2	1	2	1	Absent	Absent	Unspecified	0	0
1	1	0	1	0	2021	Other/Unspecified	Detention stricte	Unspecified	H	non-précisé	0	0	1	0	1	1	702	2	0	0	0	Schizophrenia	Unspecified	0	0	0	0	2	Non-précisé	1	1	0	0	0	0	0	0	0	0	0	2	0	2	2	Partiel	Partiel	Uttering Threats (s. 264.1)	0	0
1	1	1	1	0	2016	Mischief (s. 430); Obstruct Peace Officer (s. 129)	Detention avec modalites	Unspecified	H	non-précisé	0	0	0	0	0	1	397	11	1	1	0	Unspecified	Unspecified	0	1	1	1	1	Non-précisé	1	1	2	2	2	2	2	2	2	2	2	2	1	2	1	Pauvre	Pauvre	Assault (ss. 265-268); Assault with a Weapon (s. 267); Fail to Comply (various); Fail to Comply with Probation Order (s. 733.1); Mischief (s. 430); Possession Offence (various); Theft (ss. 322-334); Uttering Threats (s. 264.1)	1	0
1	0	0	1	0	2023	Assault (ss. 265-268); Criminal Harassment (s. 264)	Liberation avec modalites	Unspecified	H	non-précisé	1	0	1	0	1	0	N/A	15	1	0	1	Cannabis Use Disorder	Unspecified	0	0	1	0	2	Non-précisé	1	1	0	0	0	0	0	0	0	0	0	2	0	2	2	Bon	Bon	Assault (ss. 265-268); Assault with a Weapon (s. 267); Uttering Threats (s. 264.1)	0	0
1	1	0	1	1	2022	Mischief (s. 430); Theft (ss. 322-334)	Detention avec modalites	Other	H	non-précisé	0	0	1	0	0	1	439	2	1	0	1	Alcohol Use Disorder; Cannabis Use Disorder; Stimulant Use Disorder (Cocaine)	Unspecified	0	1	1	1	1	Non-précisé	1	1	0	0	0	1	0	0	0	1	0	2	0	2	2	Partiel	Partiel	Criminal Harassment (s. 264)	0	0
1	1	1	1	0	2017	Aggravated Assault (s. 268); Assault (ss. 265-268); Assault with a Weapon (s. 267); Criminal Harassment (s. 264); Weapons Offence (various)	Detention avec modalites	Liberation avec modalites	H	non-précisé	0	0	1	0	0	1	N/A	12	1	0	2	Cannabis Use Disorder; Schizophrenia	Other/Unspecified	0	1	1	0	2	Non-précisé	1	1	0	0	0	1	0	0	0	0	0	1	0	2	2	Absent	Absent	Unspecified	0	0
1	1	1	1	0	2023	Other/Unspecified	Liberation avec modalites	Liberation inconditionnelle	F	non-précisé	0	0	0	0	0	0	N/A	11	1	0	1	Unspecified	Unspecified	0	0	0	0	2	Non-précisé	1	1	0	0	0	0	0	0	0	0	0	1	1	2	1	Absent	Absent	Unspecified	0	0
1	1	0	1	0	2021	Fail to Comply with Probation Order (s. 733.1)	Detention avec modalites	Liberation inconditionnelle	H	non-précisé	0	0	0	1	0	0	N/A	4	1	1	1	Schizophrenia	Unspecified	0	0	1	1	1	Non-précisé	1	1	0	0	1	1	1	0	0	0	0	2	1	2	1	Pauvre	Pauvre	Fail to Comply with Probation Order (s. 733.1); Mischief (s. 430); Possession Offence (various)	0	0
1	1	1	1	0	2010	Assault (ss. 265-268); Theft (ss. 322-334); Uttering Threats (s. 264.1)	Liberation avec modalites	Other	H	non-précisé	0	2	2	0	0	0	N/A	19	1	0	1	Schizoaffective Disorder; Stimulant Use Disorder (Amphetamine-Type); Unspecified Substance-Related Disorder	Unspecified	0	0	0	1	1	Gastro-intestinal	1	1	0	0	0	0	1	0	0	0	0	2	1	2	1	Absent	Pauvre	Unspecified	0	0
1	1	0	1	0	2022	Criminal Harassment (s. 264)	Liberation avec modalites	Other	H	non-précisé	1	1	0	0	1	0	N/A	12	1	1	1	Cannabis Use Disorder	Multiple: Anxiety / Trauma; Personality Disorder; Substance Use Disorder	0	1	1	0	1	Non-précisé	0	0	0	0	0	0	0	0	0	0	0	2	1	2	1	Partiel	Partiel	Assault (ss. 265-268); Fail to Comply (various); Fail to Comply with Probation Order (s. 733.1); Fail to Comply with Release Order (s. 145); Mischief (s. 430); Obstruct Peace Officer (s. 129); Possession Offence (various); Theft (ss. 322-334)	0	0
1	1	0	1	0	2020	Assault (ss. 265-268)	Liberation avec modalites	Other	H	non-précisé	0	0	1	0	0	1	43	4	1	0	0	Schizophrenia; Stimulant Use Disorder (Cocaine)	Unspecified	0	1	1	1	1	Non-précisé	0	0	1	0	0	1	0	0	0	0	0	2	1	2	1	Partiel	Partiel	Fail to Comply (various); Fail to Comply with Probation Order (s. 733.1); Fail to Comply with Release Order (s. 145); Mischief (s. 430); Possession Offence (various)	0	0
1	1	0	1	0	2021	Assault (ss. 265-268); Obstruct Peace Officer (s. 129); Weapons Offence (various)	Liberation avec modalites	Liberation avec modalites	F	non-précisé	1	0	2	0	0	1	806	10	1	0	2	Schizophrenia	Unspecified	0	0	1	1	1	Non-précisé	1	1	0	1	0	2	2	2	2	2	1	1	0	2	2	Pauvre	Pauvre	Possession Offence (various)	0	0
1	1	0	1	0	2023	Fail to Comply with Probation Order (s. 733.1); Uttering Threats (s. 264.1)	Detention stricte	Unspecified	H	non-précisé	1	0	1	0	1	1	92	2	1	1	1	Unspecified	Unspecified	2	2	1	2	1	Endocrine/Metabolique	1	1	0	0	0	0	1	0	0	0	0	2	1	2	1	Bon	Bon	Other/Unspecified	0	0
1	1	1	1	0	2022	Theft (ss. 322-334)	2	Detention stricte	H	non-précisé	0	0	0	0	0	0	N/A	2	1	2	1	Schizophrenia	Multiple: Psychotic Disorder; Substance Use Disorder	0	1	0	0	2	Non-précisé	1	1	0	0	0	0	0	0	0	0	0	1	0	2	2	Absent	Absent	Other/Unspecified	1	0
1	1	1	1	0	2019	Break and Enter (s. 348); Criminal Harassment (s. 264); Theft (ss. 322-334)	Detention avec modalites	Other	H	non-précisé	0	0	1	0	1	0	N/A	21	1	0	0	Narcissistic Personality Disorder; Schizophrenia	Unspecified	2	2	2	2	2	Non-précisé	1	1	1	0	0	0	0	0	0	0	0	2	0	2	2	Partiel	Partiel	Fail to Comply (various); Mischief (s. 430); Possession Offence (various); Theft (ss. 322-334); Uttering Threats (s. 264.1)	0	0
1	1	0	1	0	2017	Assault (ss. 265-268)	Liberation avec modalites	Other	H	non-précisé	0	0	1	0	0	0	N/A	2	1	2	0	Schizophrenia	Unspecified	0	1	1	1	1	Non-précisé	1	1	0	0	0	1	0	0	0	0	0	1	0	2	2	Absent	Absent	Assault (ss. 265-268); Fail to Comply (various); Fail to Comply with Probation Order (s. 733.1); Fail to Comply with Release Order (s. 145); Possession Offence (various)	0	0
1	1	0	1	0	2012	Assault (ss. 265-268); Criminal Harassment (s. 264); Mischief (s. 430); Theft (ss. 322-334)	Liberation avec modalites	Other	H	non-précisé	0	0	0	1	0	0	N/A	19	1	1	0	Psychotic Disorder, Unspecified	Psychotic Disorder	0	1	1	1	1	Non-précisé	2	2	0	0	0	1	0	0	0	0	0	2	1	2	1	Pauvre	Pauvre	Fail to Comply with Probation Order (s. 733.1)	0	0
1	1	1	1	0	2005	Assault (ss. 265-268); Assault with a Weapon (s. 267); Fail to Comply with Probation Order (s. 733.1); Uttering Threats (s. 264.1); Weapons Offence (various)	Detention avec modalites	Unspecified	H	non-précisé	0	0	2	1	0	0	N/A	33	1	1	0	Antisocial Personality Disorder	Substance Use Disorder	0	1	1	1	1	Non-précisé	1	1	0	0	0	0	0	1	0	0	0	2	0	2	2	Absent	Pauvre	Assault (ss. 265-268); Fail to Comply with Probation Order (s. 733.1); Forcible Confinement (s. 279(2)); Possession Offence (various); Theft (ss. 322-334); Uttering Threats (s. 264.1)	0	0
1	1	1	1	0	2023	Obstruct Peace Officer (s. 129); Theft (ss. 322-334)	Detention avec modalites	Unspecified	F	non-précisé	1	0	1	1	0	1	71	43	1	2	1	Schizoaffective Disorder	Unspecified	0	1	0	1	1	Non-précisé	0	0	0	0	0	0	2	2	2	2	1	1	1	2	1	Absent	Absent	Assault (ss. 265-268); Assault with a Weapon (s. 267); Mischief (s. 430); Theft (ss. 322-334)	1	1
1	1	0	1	1	2023	Assault (ss. 265-268); Uttering Threats (s. 264.1)	Liberation avec modalites	Suivre recommandation psychiatre	H	non-précisé	1	0	1	0	0	0	N/A	2	1	0	1	Psychotic Disorder, Unspecified	Multiple: Anxiety / Trauma; Personality Disorder; Substance Use Disorder	0	0	1	0	2	Endocrine/Metabolique	0	0	0	0	0	1	1	0	0	0	0	2	1	2	1	Pauvre	Pauvre	Unspecified	0	0
1	0	0	1	0	2023	Assault (ss. 265-268)	Liberation avec modalites	Unspecified	H	non-précisé	0	1	2	2	0	0	N/A	40	1	1	0	Bipolar Disorder, Unspecified; Bipolar I Disorder	Substance Use Disorder	0	1	0	1	1	Non-précisé	1	1	0	0	0	0	0	0	0	0	0	2	0	2	2	Pauvre	Pauvre	Assault (ss. 265-268); Break and Enter (s. 348); Fail to Comply (various); Fail to Comply with Probation Order (s. 733.1); Forcible Confinement (s. 279(2)); Mischief (s. 430); Possession Offence (various); Theft (ss. 322-334); Uttering Threats (s. 264.1)	0	0
1	1	0	1	0	2021	Weapons Offence (various)	2	Unspecified	H	non-précisé	1	1	1	0	0	0	N/A	7	1	2	0	Bipolar Disorder, Unspecified; Narcissistic Personality Disorder; Psychotic Disorder, Unspecified; Schizophrenia	Unspecified	2	2	2	2	2	Non-précisé	1	1	0	0	0	0	0	1	0	0	0	1	0	2	2	Absent	Absent	Other/Unspecified	0	0
1	1	1	1	1	2022	Criminal Harassment (s. 264); Uttering Threats (s. 264.1)	Liberation avec modalites	Other	F	non-précisé	0	0	1	0	0	0	N/A	1	0	0	1	Unspecified	Unspecified	0	0	0	0	2	Non-précisé	1	1	0	0	0	0	0	0	0	0	0	1	1	2	1	Pauvre	Pauvre	Unspecified	0	0
1	1	1	1	0	2017	Assault (ss. 265-268); Assault with a Weapon (s. 267); Criminal Harassment (s. 264); Fail to Comply with Probation Order (s. 733.1); Mischief (s. 430); Uttering Threats (s. 264.1)	Liberation avec modalites	Liberation inconditionnelle	H	non-précisé	0	0	1	0	0	0	N/A	2	1	2	0	Posttraumatic Stress Disorder	Unspecified	0	1	0	0	2	Non-précisé	1	1	0	0	0	0	0	0	0	0	0	1	0	2	2	Partiel	Partiel	Assault (ss. 265-268); Fail to Comply with Probation Order (s. 733.1); Mischief (s. 430); Theft (ss. 322-334); Uttering Threats (s. 264.1)	0	0
1	0	0	1	0	2023	Assault (ss. 265-268)	Detention avec modalites	Unspecified	H	non-précisé	0	0	1	0	0	1	109	9	1	0	1	Schizophrenia	Other/Unspecified	0	1	0	0	2	Non-précisé	1	1	0	0	0	1	1	0	0	0	0	2	1	2	1	Pauvre	Pauvre	Unspecified	0	0
1	1	1	1	0	2023	Other/Unspecified	Detention avec modalites	Unspecified	F	non-précisé	1	0	1	0	0	1	216	2	1	0	1	Psychotic Disorder, Unspecified	Unspecified	0	0	0	0	2	Non-précisé	0	1	2	1	0	0	1	0	0	0	0	2	0	2	2	Pauvre	Pauvre	Unspecified	0	0
1	1	0	1	0	2022	Criminal Harassment (s. 264); Trespass at Night (s. 177)	Liberation avec modalites	Other	H	non-précisé	0	0	1	0	1	0	N/A	1	0	0	1	Cannabis Use Disorder; Psychotic Disorder, Unspecified	Unspecified	0	1	1	0	2	Non-précisé	1	1	0	0	0	0	0	0	0	1	0	2	1	2	1	Partiel	Partiel	Unspecified	0	1
1	1	0	1	1	2020	Assault (ss. 265-268); Mischief (s. 430)	Liberation avec modalites	Other	H	non-précisé	0	0	1	0	0	0	N/A	14	1	0	0	Borderline Personality Disorder; Schizophrenia	Unspecified	0	0	1	1	1	Non-précisé	1	1	1	0	0	0	1	1	0	0	0	1	0	2	2	Pauvre	Pauvre	Unspecified	0	0
1	1	1	1	0	2023	Theft (ss. 322-334)	Liberation avec modalites	Suivre recommandation psychiatre	H	non-précisé	0	0	1	0	0	0	N/A	26	1	0	1	Bipolar Disorder, Unspecified; Cannabis Use Disorder	Unspecified	0	0	1	0	2	Non-précisé	0	1	0	0	0	1	1	0	0	0	0	2	1	2	1	Partiel	Partiel	Assault (ss. 265-268); Assault with a Weapon (s. 267)	1	0
1	0	0	1	0	2022	Other/Unspecified	Liberation avec modalites	Other	H	non-précisé	1	0	1	0	0	0	N/A	2	1	0	0	Cannabis Use Disorder	Unspecified	0	1	1	0	2	Non-précisé	1	1	0	0	0	0	1	0	0	0	0	2	0	2	2	Partiel	Partiel	Fail to Comply with Probation Order (s. 733.1); Possession Offence (various); Theft (ss. 322-334)	0	0
1	0	0	1	0	2021	Uttering Threats (s. 264.1)	Liberation avec modalites	Unspecified	H	non-précisé	0	0	1	0	1	0	N/A	2	0	0	0	Cannabis Use Disorder; Schizophrenia	Unspecified	0	1	1	0	2	Non-précisé	1	1	0	0	0	2	2	2	0	0	1	2	0	2	2	Pauvre	Pauvre	Unspecified	0	0
1	1	0	1	0	2019	Assault (ss. 265-268); Mischief (s. 430)	Detention avec modalites	Suivre recommandation psychiatre	H	non-précisé	0	0	1	0	0	1	301	16	1	2	0	Cannabis Use Disorder; Stimulant Use Disorder (Amphetamine-Type)	Unspecified	0	0	1	1	1	Dermatologique	0	1	1	1	0	1	0	1	0	0	0	2	1	2	1	Pauvre	Pauvre	Other/Unspecified	0	0
1	0	0	1	0	2021	Assault (ss. 265-268)	Liberation avec modalites	Unspecified	H	non-précisé	0	0	1	0	1	0	N/A	2	0	2	0	Cannabis Use Disorder; Schizoaffective Disorder	Unspecified	1	1	1	1	1	Autre	1	0	1	0	0	1	0	0	0	0	0	2	0	2	2	Bon	Bon	Other/Unspecified	0	0
0	1	0	1	0	2016	Assault (ss. 265-268); Weapons Offence (various)	Detention stricte	Unspecified	H	non-précisé	0	0	2	0	0	1	2833	24	1	2	0	Alcohol Use Disorder; Autism Spectrum Disorder; Unspecified Substance-Related Disorder	Unspecified	0	1	0	0	2	Autre	1	1	1	2	1	0	1	0	0	0	1	1	1	2	1	Pauvre	Pauvre	Assault (ss. 265-268); Fail to Comply with Probation Order (s. 733.1); Weapons Offence (various)	0	0
1	0	0	1	0	2015	Other/Unspecified	Liberation avec modalites	Unspecified	H	non-précisé	0	0	1	0	0	0	N/A	8	1	1	1	Cannabis Use Disorder; Stimulant Use Disorder (Amphetamine-Type); Stimulant Use Disorder (Cocaine)	Unspecified	0	1	1	1	1	Non-précisé	0	0	0	0	0	0	0	0	0	0	0	2	1	2	1	Partiel	Partiel	Possession Offence (various); Uttering Threats (s. 264.1)	1	0
1	1	1	1	0	2021	Assault (ss. 265-268); Mischief (s. 430)	Liberation avec modalites	Liberation inconditionnelle	H	non-précisé	0	1	1	1	1	0	N/A	4	1	0	0	Schizophrenia	Unspecified	0	0	1	1	1	Non-précisé	1	1	0	0	0	2	2	2	0	0	1	2	0	2	2	Pauvre	Partiel	Unspecified	0	0
1	1	1	1	0	2021	Mischief (s. 430)	2	Liberation avec modalites	H	non-précisé	0	1	0	0	0	0	N/A	28	1	2	1	Cannabis Use Disorder; Schizophrenia	Unspecified	0	1	1	0	2	Autre	0	1	0	0	0	1	1	0	0	0	0	2	1	2	1	Pauvre	Pauvre	Break and Enter (s. 348); Fail to Comply (various); Fail to Comply with Probation Order (s. 733.1); Mischief (s. 430); Possession Offence (various)	0	0
1	1	1	1	0	2011	Assault (ss. 265-268); Fail to Comply with Probation Order (s. 733.1); Mischief (s. 430); Obstruct Peace Officer (s. 129); Theft (ss. 322-334)	Detention avec modalites	Liberation avec modalites	H	non-précisé	0	1	0	1	0	0	N/A	2	1	2	1	Schizophrenia	Unspecified	0	1	2	1	1	Dermatologique	0	1	0	0	0	0	0	0	0	1	1	2	1	2	1	Pauvre	Absent	Possession Offence (various); Uttering Threats (s. 264.1)	0	0
1	1	0	1	1	2023	Theft (ss. 322-334)	Detention avec modalites	Other	H	non-précisé	0	0	1	0	0	1	111	27	1	2	1	Unspecified	Unspecified	0	0	0	0	1	Endocrine/Metabolique	0	0	1	0	0	0	0	1	0	0	1	1	1	2	1	Pauvre	Pauvre	Other/Unspecified	1	1
1	1	1	1	0	2019	Assault (ss. 265-268)	Liberation avec modalites	Unspecified	F	non-précisé	1	1	1	0	1	0	N/A	4	1	0	0	Cannabis Use Disorder; Psychotic Disorder, Unspecified; Stimulant Use Disorder (Cocaine)	Unspecified	0	1	1	1	1	Non-précisé	0	0	0	0	0	0	1	0	0	0	0	2	0	2	2	Pauvre	Pauvre	Unspecified	0	0
1	1	0	1	0	2020	Assault (ss. 265-268); Weapons Offence (various)	Liberation avec modalites	Liberation avec modalites	H	non-précisé	0	0	1	0	1	0	N/A	14	1	0	1	Cannabis Use Disorder	Unspecified	0	1	1	0	2	Non-précisé	1	1	0	0	0	0	0	1	0	0	0	2	1	2	1	Pauvre	Partiel	Other/Unspecified	0	0
1	1	0	1	0	2022	Uttering Threats (s. 264.1)	Liberation avec modalites	Other	H	non-précisé	0	1	1	0	0	1	N/A	2	1	0	1	Obsessive-Compulsive Disorder; Schizophrenia	Unspecified	0	1	0	0	2	Non-précisé	1	1	0	0	0	1	0	0	0	0	0	2	0	2	2	Partiel	Partiel	Other/Unspecified	0	0
1	1	1	1	0	2020	Other/Unspecified	Liberation avec modalites	Liberation inconditionnelle	F	non-précisé	1	0	1	0	0	0	N/A	17	1	0	0	Unspecified	Unspecified	0	0	0	0	2	Non-précisé	1	1	0	0	0	0	0	0	0	0	0	2	0	2	2	Bon	Bon	Unspecified	0	0
1	1	1	1	0	2023	Assault (ss. 265-268)	Liberation avec modalites	Detention stricte	H	non-précisé	0	0	1	0	0	0	N/A	2	1	2	0	Bipolar Disorder, Unspecified; Cannabis Use Disorder; Narcissistic Personality Disorder	Unspecified	0	0	1	0	2	Non-précisé	1	1	0	0	0	1	0	1	0	0	0	2	0	2	2	Partiel	Partiel	Theft (ss. 322-334); Uttering Threats (s. 264.1); Weapons Offence (various)	0	0
1	1	1	1	0	2020	Other/Unspecified	Liberation avec modalites	Liberation inconditionnelle	H	non-précisé	0	0	1	0	0	0	N/A	11	1	0	0	Cannabis Use Disorder; Schizophrenia	Unspecified	0	0	1	0	2	Non-précisé	0	1	0	0	0	0	0	0	0	0	0	2	0	2	2	Absent	Absent	Unspecified	0	0
1	1	1	1	0	2011	Assault (ss. 265-268); Assault with a Weapon (s. 267); Mischief (s. 430); Theft (ss. 322-334); Uttering Threats (s. 264.1); Weapons Offence (various)	Liberation avec modalites	Suivre recommandation psychiatre	H	non-précisé	0	0	1	0	0	1	N/A	17	1	0	0	Bipolar Disorder, Unspecified; Bipolar I Disorder; Stimulant Use Disorder (Cocaine)	Unspecified	0	1	1	1	1	Non-précisé	1	1	0	0	0	0	0	0	0	0	0	2	1	2	1	Partiel	Pauvre	Unspecified	0	0
1	0	0	1	0	2023	Assault (ss. 265-268)	Detention avec modalites	Unspecified	H	non-précisé	0	0	1	0	0	1	89	29	1	0	1	Schizoaffective Disorder	Unspecified	0	0	0	0	2	Non-précisé	1	1	0	0	0	1	0	1	0	1	1	2	0	2	2	Partiel	Partiel	Unspecified	0	0
1	0	0	1	0	2023	Other/Unspecified	Liberation avec modalites	Unspecified	H	non-précisé	0	1	2	0	0	0	N/A	18	1	0	1	Anxiety Disorder, Unspecified; Gambling Disorder; Psychotic Disorder, Unspecified; Schizoaffective Disorder; Stimulant Use Disorder (Cocaine)	Unspecified	0	1	1	1	1	Non-précisé	1	1	1	0	0	0	1	0	0	0	0	2	1	2	1	Partiel	Pauvre	Unspecified	0	0
1	1	1	1	0	2021	Assault (ss. 265-268); Assault with a Weapon (s. 267); Fail to Comply with Probation Order (s. 733.1); Mischief (s. 430)	Liberation avec modalites	Other	H	non-précisé	1	0	1	0	0	0	N/A	19	1	2	1	Narcissistic Personality Disorder; Schizophrenia	Unspecified	2	1	2	1	1	Non-précisé	1	1	0	0	0	1	0	1	0	0	0	2	1	2	1	Pauvre	Partiel	Fail to Comply (various); Fail to Comply with Probation Order (s. 733.1); Theft (ss. 322-334)	0	0
1	0	0	1	1	2022	Other/Unspecified	Liberation avec modalites	Unspecified	H	non-précisé	0	0	1	0	1	0	N/A	2	2	1	1	Cannabis Use Disorder; Psychotic Disorder, Unspecified	Unspecified	2	1	1	2	0	Non-précisé	1	1	2	2	1	1	1	1	0	0	0	2	1	1	1	Partiel	Pauvre	Unspecified	0	0
1	0	0	1	0	2016	Other/Unspecified	Liberation avec modalites	Unspecified	H	non-précisé	0	0	0	0	0	0	N/A	33	38	2	1	Narcissistic Personality Disorder; Schizoaffective Disorder	Unspecified	0	0	1	1	1	Non-précisé	0	0	0	0	0	1	0	1	0	0	0	2	1	2	1	Pauvre	Pauvre	Assault (ss. 265-268); Fail to Comply (various); Fail to Comply with Release Order (s. 145); Theft (ss. 322-334); Uttering Threats (s. 264.1)	0	0
1	0	0	1	0	2022	Other/Unspecified	Liberation avec modalites	Unspecified	H	non-précisé	0	0	1	0	0	0	N/A	13	1	2	0	Schizophrenia	Unspecified	0	1	1	0	2	Non-précisé	1	1	0	0	0	0	0	0	0	0	0	2	0	2	2	Partiel	Partiel	Obstruct Peace Officer (s. 129)	0	0
1	1	0	1	0	2022	Fail to Comply with Probation Order (s. 733.1)	Detention avec modalites	Detention avec modalites	F	non-précisé	0	0	1	1	0	1	380	5	1	2	1	Schizoaffective Disorder	Unspecified	0	1	1	1	1	Non-précisé	1	0	0	0	0	0	0	0	0	0	0	2	1	2	1	Partiel	Partiel	Assault (ss. 265-268); Assault with a Weapon (s. 267); Fail to Comply with Probation Order (s. 733.1)	0	1
1	1	1	1	0	2021	Assault (ss. 265-268); Uttering Threats (s. 264.1)	Liberation avec modalites	Liberation inconditionnelle	H	non-précisé	1	1	2	2	0	0	N/A	42	1	0	0	Schizophrenia	Unspecified	0	0	0	0	2	Non-précisé	1	1	0	0	0	1	0	1	0	0	0	2	0	2	2	Absent	Absent	Assault (ss. 265-268); Uttering Threats (s. 264.1)	0	0
1	1	1	1	0	2022	Assault (ss. 265-268); Mischief (s. 430); Uttering Threats (s. 264.1); Weapons Offence (various)	Liberation avec modalites	Other	H	non-précisé	0	0	1	0	1	0	N/A	3	1	2	0	Schizoaffective Disorder	Unspecified	0	0	0	0	2	Non-précisé	1	1	2	2	2	2	2	2	2	2	2	2	1	2	1	Absent	Absent	Assault (ss. 265-268); Assault with a Weapon (s. 267); Mischief (s. 430)	0	0
1	1	1	1	1	2019	Assault (ss. 265-268)	Detention avec modalites	Other	H	non-précisé	1	0	1	0	0	1	N/A	10	1	0	0	Schizophrenia	Unspecified	0	1	1	1	1	Non-précisé	1	1	1	0	0	0	1	0	0	0	0	2	0	2	2	Partiel	Partiel	Unspecified	0	0
1	1	0	1	0	2023	Assault (ss. 265-268); Uttering Threats (s. 264.1)	Detention stricte	Other	F	non-précisé	1	0	1	0	0	1	125	45	1	0	1	Schizoaffective Disorder	Unspecified	0	1	0	0	2	Non-précisé	1	1	1	0	0	2	2	2	2	2	1	1	1	2	1	Absent	Pauvre	Assault (ss. 265-268); Assault with a Weapon (s. 267)	0	0
1	1	1	1	0	2010	Aggravated Assault (s. 268); Assault (ss. 265-268)	Detention avec modalites	Other	H	non-précisé	0	0	1	0	0	0	N/A	27	1	0	0	Schizoaffective Disorder	Unspecified	0	0	1	1	1	Cardiovasculaire	1	1	1	0	0	0	1	0	1	0	1	2	0	2	2	Absent	Pauvre	Unspecified	0	0
1	1	0	1	0	2022	Assault (ss. 265-268); Assault with a Weapon (s. 267); Break and Enter (s. 348); Mischief (s. 430); Obstruct Peace Officer (s. 129); Uttering Threats (s. 264.1); Weapons Offence (various)	Detention avec modalites	Unspecified	H	non-précisé	1	0	1	0	0	1	287	5	0	2	1	Cannabis Use Disorder; Schizoaffective Disorder	Unspecified	0	0	1	0	2	Non-précisé	1	1	0	0	0	1	1	0	0	0	0	2	1	2	1	Partiel	Partiel	Theft (ss. 322-334)	0	1
1	1	0	1	0	2014	Assault (ss. 265-268)	Detention avec modalites	Suivre recommandation psychiatre	H	non-précisé	0	0	1	0	1	1	N/A	12	1	2	0	Cannabis Use Disorder; Schizophrenia; Stimulant Use Disorder (Cocaine)	Unspecified	0	1	1	1	1	Autre	1	1	0	0	0	1	1	1	0	0	0	2	0	2	2	Pauvre	Partiel	Obstruct Peace Officer (s. 129); Possession Offence (various)	0	0
1	1	1	1	0	2012	Other/Unspecified	Detention avec modalites	Other	H	non-précisé	0	0	0	0	0	1	1101	2	1	0	0	Schizophrenia	Other/Unspecified	0	0	0	0	2	Non-précisé	1	1	1	0	0	0	1	0	0	1	0	1	1	2	1	Absent	Absent	Unspecified	0	0
1	1	1	1	0	2022	Other/Unspecified	Detention avec modalites	Detention stricte	H	non-précisé	0	0	0	0	0	1	472	14	1	0	1	Schizoaffective Disorder	Unspecified	0	1	1	1	1	Non-précisé	1	1	0	0	0	0	1	0	0	0	0	2	1	2	1	Pauvre	Pauvre	Mischief (s. 430)	0	0
1	0	0	1	0	2022	Mischief (s. 430); Weapons Offence (various)	Liberation avec modalites	Unspecified	H	non-précisé	1	0	1	0	1	0	N/A	2	1	2	1	Schizophrenia	Unspecified	0	1	1	1	1	Respiratoire	0	1	1	0	0	0	0	0	0	0	0	2	0	2	2	Pauvre	Absent	Assault (ss. 265-268); Fail to Comply (various); Fail to Comply with Probation Order (s. 733.1); Fail to Comply with Release Order (s. 145); Mischief (s. 430); Obstruct Peace Officer (s. 129); Possession Offence (various)	0	0
1	1	1	1	0	2021	Criminal Harassment (s. 264)	Detention avec modalites	Liberation inconditionnelle	H	non-précisé	0	0	1	2	0	1	947	28	1	2	0	Psychotic Disorder, Unspecified; Schizophrenia	Unspecified	0	0	0	0	2	Non-précisé	1	1	0	0	0	0	0	0	0	1	2	2	0	2	2	Bon	Bon	Criminal Harassment (s. 264)	0	0
1	1	1	1	0	2021	Assault (ss. 265-268); Theft (ss. 322-334)	Liberation avec modalites	Unspecified	H	non-précisé	1	1	1	0	0	0	N/A	16	1	2	0	Schizoaffective Disorder	Multiple: Anxiety / Trauma; Mood Disorder; Personality Disorder	2	1	2	2	1	Non-précisé	1	1	0	0	0	0	0	0	0	0	0	2	0	2	2	Bon	Bon	Assault (ss. 265-268); Break and Enter (s. 348); Fail to Comply (various); Fail to Comply with Release Order (s. 145); Mischief (s. 430); Obstruct Peace Officer (s. 129); Possession Offence (various); Theft (ss. 322-334); Uttering Threats (s. 264.1); Weapons Offence (various)	0	0
1	0	0	1	0	2022	Assault (ss. 265-268); Assault with a Weapon (s. 267)	Detention avec modalites	Unspecified	H	non-précisé	0	0	1	1	1	0	N/A	12	1	1	1	Schizoaffective Disorder	Unspecified	0	1	0	1	1	Non-précisé	1	1	1	0	0	0	1	0	0	0	0	2	1	2	1	Absent	Pauvre	Aggravated Assault (s. 268); Assault (ss. 265-268); Homicide (s. 235); Possession Offence (various)	0	0
1	1	1	1	0	2020	Assault (ss. 265-268); Criminal Harassment (s. 264); Uttering Threats (s. 264.1); Weapons Offence (various)	Detention avec modalites	Other	H	non-précisé	0	0	1	0	0	1	N/A	17	1	0	0	Anxiety Disorder, Unspecified; Psychotic Disorder, Unspecified	Unspecified	0	1	0	0	2	Non-précisé	1	1	2	0	0	0	0	0	0	0	0	2	0	2	2	Pauvre	Pauvre	Unspecified	0	0
1	1	1	1	0	2016	Fail to Comply with Probation Order (s. 733.1); Mischief (s. 430)	Detention avec modalites	Other	H	non-précisé	0	0	0	1	0	1	179	17	1	1	0	Cannabis Use Disorder; Schizophrenia	Unspecified	0	1	1	1	1	Non-précisé	1	1	0	0	0	0	0	0	0	0	0	2	1	2	1	Pauvre	Partiel	Fail to Comply (various); Fail to Comply with Probation Order (s. 733.1); Fail to Comply with Release Order (s. 145); Mischief (s. 430); Obstruct Peace Officer (s. 129); Possession Offence (various); Theft (ss. 322-334)	0	0
1	1	0	1	0	2010	Fail to Comply with Probation Order (s. 733.1); Uttering Threats (s. 264.1)	Liberation avec modalites	Other	H	non-précisé	0	0	0	1	0	0	N/A	29	30	2	1	Cannabis Use Disorder; Schizophrenia; Stimulant Use Disorder (Amphetamine-Type)	Unspecified	0	0	1	1	1	Non-précisé	0	0	0	0	0	0	1	0	0	0	0	2	0	2	2	Absent	Absent	Break and Enter (s. 348); Fail to Comply (various); Fail to Comply with Probation Order (s. 733.1); Theft (ss. 322-334)	0	0
1	1	1	1	0	2023	Assault (ss. 265-268); Assault with a Weapon (s. 267); Weapons Offence (various)	Liberation avec modalites	Liberation inconditionnelle	H	non-précisé	0	0	0	0	1	0	N/A	14	1	2	1	Bipolar Disorder, Unspecified; Bipolar I Disorder; Cannabis Use Disorder	Unspecified	0	0	1	0	2	Autre	1	0	0	0	0	1	0	0	0	0	0	2	1	2	1	Partiel	Partiel	Assault (ss. 265-268); Theft (ss. 322-334); Uttering Threats (s. 264.1)	0	0
1	0	0	1	0	2022	Other/Unspecified	Liberation avec modalites	Unspecified	H	non-précisé	0	1	1	0	1	0	N/A	1	0	0	0	Cannabis Use Disorder; Psychotic Disorder, Unspecified	Unspecified	0	0	1	0	2	Non-précisé	1	1	0	0	0	1	0	0	0	0	1	2	0	2	2	Bon	Bon	Unspecified	0	0
1	1	1	1	0	2022	Assault (ss. 265-268); Criminal Harassment (s. 264); Fail to Comply with Probation Order (s. 733.1)	Detention avec modalites	Other	H	non-précisé	0	0	1	0	0	1	N/A	36	1	2	1	Unspecified	Unspecified	0	0	0	0	2	Cardiovasculaire; Endocrine/Metabolique; Neurologique	1	1	0	0	0	0	0	0	0	0	0	1	1	2	1	Absent	Absent	Fail to Comply (various); Fail to Comply with Release Order (s. 145)	0	0
1	1	1	1	0	2021	Assault (ss. 265-268)	Liberation avec modalites	Other	H	non-précisé	1	0	0	0	0	0	N/A	29	1	2	0	Unspecified	Unspecified	0	1	0	0	2	Non-précisé	1	1	0	0	0	1	0	0	0	0	0	1	1	2	1	Absent	Absent	Assault (ss. 265-268); Break and Enter (s. 348)	0	0
1	1	1	1	0	2015	Theft (ss. 322-334)	Detention avec modalites	Suivre recommandation psychiatre	H	non-précisé	1	0	1	0	0	0	251	2	1	2	0	Cannabis Use Disorder; Schizoaffective Disorder; Stimulant Use Disorder (Amphetamine-Type)	Unspecified	0	1	1	1	1	Non-précisé	1	1	2	2	2	2	2	2	2	2	2	2	1	2	1	Absent	Absent	Assault (ss. 265-268); Possession Offence (various)	0	0
1	0	0	1	0	2022	Theft (ss. 322-334)	Liberation avec modalites	Unspecified	F	non-précisé	0	0	1	0	0	0	N/A	15	1	2	0	Cannabis Use Disorder	Unspecified	0	0	1	1	1	Non-précisé	1	1	0	0	0	1	0	0	0	0	0	2	0	2	2	Bon	Bon	Possession Offence (various)	0	0
1	1	1	1	0	2023	Assault (ss. 265-268); Mischief (s. 430)	Liberation avec modalites	Other	H	non-précisé	1	0	1	0	0	0	N/A	25	1	2	1	Unspecified	Neurodevelopmental Disorder	0	1	1	1	1	Non-précisé	1	1	0	0	0	1	0	1	0	0	0	2	1	2	1	Partiel	Partiel	Possession Offence (various); Theft (ss. 322-334)	0	0
1	1	1	1	0	2023	Assault (ss. 265-268); Weapons Offence (various)	Liberation avec modalites	Other	H	non-précisé	0	0	1	0	0	0	N/A	9	1	0	1	Unspecified	Neurodevelopmental Disorder	0	0	0	0	2	Non-précisé	1	1	0	0	0	0	0	0	0	0	0	1	1	2	1	Bon	Bon	Unspecified	0	0
1	1	1	1	0	2021	Fail to Comply with Probation Order (s. 733.1)	Detention avec modalites	Detention stricte	H	non-précisé	1	1	1	0	0	1	369	12	1	1	0	Unspecified	Unspecified	0	1	1	1	1	Non-précisé	0	0	1	1	0	0	0	0	0	0	1	1	0	2	2	Absent	Absent	Break and Enter (s. 348); Criminal Harassment (s. 264); Fail to Comply (various); Fail to Comply with Probation Order (s. 733.1); Mischief (s. 430); Possession Offence (various); Theft (ss. 322-334); Uttering Threats (s. 264.1)	0	0
1	0	0	1	0	2023	Assault (ss. 265-268)	Detention avec modalites	Unspecified	H	non-précisé	0	0	1	0	0	1	72	2	1	2	1	Borderline Personality Disorder; Narcissistic Personality Disorder; Schizophrenia	Unspecified	0	0	0	1	1	Non-précisé	1	1	0	0	0	1	0	0	0	1	0	2	1	2	1	Absent	Absent	Criminal Harassment (s. 264); Fail to Comply with Release Order (s. 145)	0	1
1	1	1	1	0	2015	Fail to Comply with Probation Order (s. 733.1); Obstruct Peace Officer (s. 129); Theft (ss. 322-334); Weapons Offence (various)	Liberation avec modalites	Suivre recommandation psychiatre	H	non-précisé	0	0	0	0	1	0	N/A	19	1	2	0	Cannabis Use Disorder	Unspecified	0	1	1	1	1	Non-précisé	0	1	0	0	0	0	1	0	0	0	1	2	2	2	1	Pauvre	Pauvre	Assault (ss. 265-268); Assault with a Weapon (s. 267); Fail to Comply with Probation Order (s. 733.1); Possession Offence (various); Theft (ss. 322-334); Uttering Threats (s. 264.1)	0	0
1	1	1	1	0	2023	Obstruct Peace Officer (s. 129); Theft (ss. 322-334)	Detention avec modalites	Unspecified	F	non-précisé	0	0	1	0	0	1	N/A	2	2	2	1	Unspecified	Other/Unspecified	0	1	0	1	1	Non-précisé	2	2	2	2	2	2	1	2	2	2	2	2	1	2	1	Pauvre	Pauvre	Unspecified	0	1
0	1	1	1	0	2023	Other/Unspecified	Detention avec modalites	Detention stricte	H	non-précisé	0	0	0	0	0	1	N/A	20	1	0	1	Schizoaffective Disorder	Multiple: Neurocognitive / Organic; Personality Disorder	1	1	0	0	2	Genetique/Congenital; Neurologique; Substance-related	0	0	0	0	0	0	1	1	1	0	2	1	1	2	1	Absent	Absent	Unspecified	0	0
1	0	0	1	0	2014	Mischief (s. 430); Uttering Threats (s. 264.1); Weapons Offence (various)	Liberation avec modalites	Unspecified	H	non-précisé	0	0	1	0	0	0	N/A	12	1	1	1	Alcohol Use Disorder; Schizophrenia	Neurodevelopmental Disorder	0	1	1	1	1	Non-précisé	0	0	0	0	0	1	1	1	1	0	1	1	1	2	1	Absent	Absent	Fail to Comply (various); Fail to Comply with Probation Order (s. 733.1); Fail to Comply with Release Order (s. 145); Possession Offence (various); Theft (ss. 322-334); Uttering Threats (s. 264.1); Weapons Offence (various)	0	0
1	1	0	1	0	2022	Obstruct Peace Officer (s. 129); Theft (ss. 322-334); Weapons Offence (various)	Liberation avec modalites	Suivre recommandation psychiatre	H	non-précisé	1	0	1	0	1	0	N/A	1	0	2	0	Cannabis Use Disorder; Psychotic Disorder, Unspecified	Unspecified	0	0	1	1	2	Non-précisé	1	1	0	0	0	0	0	0	0	0	0	2	0	2	2	Bon	Bon	Other/Unspecified	0	0
1	1	1	1	0	2019	Other/Unspecified	Detention avec modalites	Liberation inconditionnelle	H	non-précisé	0	0	1	0	0	1	N/A	13	20	2	1	Schizophrenia	Unspecified	0	1	1	1	1	Non-précisé	1	1	1	0	0	1	0	1	0	0	1	2	1	2	1	Absent	Pauvre	Break and Enter (s. 348); Fail to Comply (various); Fail to Comply with Probation Order (s. 733.1)	0	0
1	1	1	1	0	2022	Assault (ss. 265-268); Mischief (s. 430)	Liberation avec modalites	Other	H	non-précisé	0	0	1	0	0	0	N/A	23	1	1	0	Stimulant Use Disorder (Amphetamine-Type)	Unspecified	0	1	1	1	1	Non-précisé	1	1	0	0	0	0	1	0	0	0	2	2	0	2	2	Bon	Bon	Assault (ss. 265-268); Mischief (s. 430); Uttering Threats (s. 264.1)	0	0
1	0	0	1	0	2021	Assault (ss. 265-268); Mischief (s. 430)	Liberation avec modalites	Unspecified	H	non-précisé	0	0	1	0	0	0	N/A	14	1	2	0	Schizophrenia	Unspecified	0	1	1	0	2	Non-précisé	1	1	1	0	0	0	1	0	0	0	0	2	0	2	2	Pauvre	Partiel	Uttering Threats (s. 264.1)	0	0
1	0	0	1	0	2023	Other/Unspecified	Liberation avec modalites	Unspecified	H	non-précisé	1	1	0	0	0	0	N/A	17	1	2	1	Schizophrenia	Multiple: Anxiety / Trauma; Mood Disorder; Personality Disorder	0	0	1	0	2	Non-précisé	1	1	0	0	0	0	1	1	0	0	0	2	0	2	2	Absent	Absent	Assault (ss. 265-268); Criminal Harassment (s. 264); Fail to Comply (various); Fail to Comply with Probation Order (s. 733.1); Fail to Comply with Release Order (s. 145)	0	0
1	1	0	1	0	2015	Break and Enter (s. 348)	Liberation avec modalites	Other	H	non-précisé	1	0	1	0	0	0	N/A	19	20	1	0	Schizoaffective Disorder	Unspecified	0	0	1	1	1	Non-précisé	1	1	0	0	2	2	2	2	2	2	2	2	0	2	2	Partiel	Pauvre	Assault (ss. 265-268); Break and Enter (s. 348); Criminal Harassment (s. 264); Fail to Comply (various); Fail to Comply with Probation Order (s. 733.1); Fail to Comply with Release Order (s. 145); Mischief (s. 430); Possession Offence (various); Theft (ss. 322-334)	0	0
1	1	1	1	0	2023	Criminal Harassment (s. 264)	Detention avec modalites	Liberation inconditionnelle	H	non-précisé	1	0	1	0	0	1	85	0	0	0	1	Unspecified	Unspecified	0	0	0	0	2	Non-précisé	1	1	0	0	0	0	0	1	0	0	0	2	1	2	1	Partiel	Partiel	Unspecified	0	1
1	1	1	1	0	2021	Other/Unspecified	Liberation avec modalites	Other	H	non-précisé	1	0	1	0	0	0	N/A	2	1	1	0	Unspecified	Unspecified	0	0	0	0	2	Non-précisé	1	1	0	0	0	0	0	0	0	0	0	1	0	2	2	Absent	Absent	Assault (ss. 265-268); Fail to Comply with Probation Order (s. 733.1)	0	0
1	1	1	1	0	2022	Assault (ss. 265-268); Assault with a Weapon (s. 267)	Detention avec modalites	Unspecified	H	non-précisé	0	0	1	0	0	1	N/A	13	1	0	0	Schizophrenia	Unspecified	0	1	0	1	1	Non-précisé	0	0	0	0	0	0	0	0	0	0	0	2	0	2	2	Partiel	Pauvre	Unspecified	0	0
1	1	1	1	0	2020	Assault (ss. 265-268)	Detention avec modalites	Liberation inconditionnelle	F	non-précisé	1	0	1	0	0	1	N/A	7	1	0	1	Alcohol Use Disorder; Bipolar Disorder, Unspecified; Bipolar I Disorder; Cannabis Use Disorder; Psychotic Disorder, Unspecified; Schizoaffective Disorder	Unspecified	0	1	1	1	1	Non-précisé	1	1	0	0	0	0	0	0	0	0	0	2	2	2	2	Partiel	Partiel	Other/Unspecified	0	0
1	1	1	1	0	2023	Assault (ss. 265-268); Assault with a Weapon (s. 267)	Liberation avec modalites	Other	H	non-précisé	1	1	1	0	0	0	N/A	4	1	0	1	Unspecified	Other/Unspecified	1	0	0	0	2	Non-précisé	0	1	0	0	0	0	0	0	0	0	0	1	1	2	1	Absent	Absent	Other/Unspecified	0	0
1	1	1	1	0	2022	Assault (ss. 265-268); Assault with a Weapon (s. 267); Mischief (s. 430); Theft (ss. 322-334)	Liberation avec modalites	Unspecified	H	non-précisé	0	0	0	0	0	0	N/A	7	1	0	0	Bipolar Disorder, Unspecified	Unspecified	0	0	1	0	2	Non-précisé	1	1	0	0	0	0	0	0	0	0	0	2	0	2	2	Bon	Bon	Unspecified	0	0
1	1	0	0	0	2021	Other/Unspecified	Liberation avec modalites	Suivre recommandation psychiatre	H	non-précisé	1	0	1	0	0	0	N/A	2	1	2	0	Cannabis Use Disorder; Narcissistic Personality Disorder	Unspecified	0	0	1	1	1	Non-précisé	0	1	0	0	0	0	0	0	0	0	0	2	0	2	2	Pauvre	Partiel	Assault (ss. 265-268); Assault with a Weapon (s. 267); Fail to Comply with Probation Order (s. 733.1); Possession Offence (various); Weapons Offence (various)	0	0
1	1	0	1	0	2022	Assault (ss. 265-268); Criminal Harassment (s. 264); Mischief (s. 430); Uttering Threats (s. 264.1)	Liberation avec modalites	Suivre recommandation psychiatre	H	non-précisé	0	1	0	0	0	0	N/A	6	1	0	1	Alcohol Use Disorder; Psychotic Disorder, Unspecified	Unspecified	0	1	1	1	1	Non-précisé	0	1	0	0	0	0	0	0	0	0	0	2	0	2	2	Bon	Bon	Unspecified	0	0
1	1	0	1	0	2023	Break and Enter (s. 348); Mischief (s. 430); Theft (ss. 322-334); Weapons Offence (various)	Liberation avec modalites	Suivre recommandation psychiatre	H	non-précisé	0	0	1	0	0	0	N/A	13	1	2	1	Schizoaffective Disorder	Unspecified	0	1	1	0	2	Non-précisé	0	0	0	0	0	2	2	2	2	2	1	2	1	2	1	Absent	Absent	Fail to Comply (various); Fail to Comply with Probation Order (s. 733.1); Mischief (s. 430); Possession Offence (various); Uttering Threats (s. 264.1); Weapons Offence (various)	1	1
1	1	0	1	0	2021	Mischief (s. 430)	Detention avec modalites	Suivre recommandation psychiatre	H	non-précisé	1	1	1	1	1	1	N/A	N/A	1	1	0	Schizophrenia	Multiple: Neurodevelopmental Disorder; Psychotic Disorder	0	1	1	1	1	Non-précisé	0	0	0	0	0	1	1	0	0	0	1	2	1	2	1	Pauvre	Pauvre	Assault (ss. 265-268); Criminal Harassment (s. 264); Fail to Comply (various); Fail to Comply with Probation Order (s. 733.1); Fail to Comply with Release Order (s. 145); Mischief (s. 430); Obstruct Peace Officer (s. 129); Possession Offence (various); Theft (ss. 322-334); Uttering Threats (s. 264.1); Weapons Offence (various)	0	0
1	1	0	1	0	2023	Theft (ss. 322-334)	Liberation avec modalites	Suivre recommandation psychiatre	H	non-précisé	1	0	1	0	0	0	N/A	31	1	2	1	Schizoaffective Disorder	Unspecified	0	1	1	1	1	Non-précisé	0	0	0	0	0	1	0	0	0	0	2	2	1	2	1	Pauvre	Pauvre	Assault (ss. 265-268); Fail to Comply (various); Fail to Comply with Probation Order (s. 733.1); Fail to Comply with Release Order (s. 145); Possession Offence (various); Uttering Threats (s. 264.1)	1	0
1	0	0	1	0	2022	Other/Unspecified	Liberation avec modalites	Unspecified	H	42	1	1	1	2	2	0	N/A	21	12	1	1	Bipolar Disorder, Unspecified; Bipolar I Disorder	Multiple: Personality Disorder; Substance Use Disorder	0	0	1	1	2	Cardiovasculaire; Endocrine/Metabolique; Gastro-intestinal; Genetique/Congenital; Respiratoire	0	0	0	0	0	0	0	0	0	0	1	1	1	0	0	Absent	2	Assault (ss. 265-268); Assault with a Weapon (s. 267); Fail to Comply (various); Fail to Comply with Probation Order (s. 733.1); Fail to Comply with Release Order (s. 145); Mischief (s. 430); Obstruct Peace Officer (s. 129); Possession Offence (various); Theft (ss. 322-334)	1	1
1	1	0	1	0	2009	Assault (ss. 265-268)	Liberation avec modalites	Liberation inconditionnelle	H	42	0	1	1	0	2	0	N/A	20	20	2	0	Schizophrenia	Multiple: Neurodevelopmental Disorder; Substance Use Disorder	0	1	1	1	2	Non-précisé	1	1	0	0	0	0	1	1	0	0	1	1	0	0	0	Pauvre	Pauvre	Assault (ss. 265-268); Assault with a Weapon (s. 267); Break and Enter (s. 348); Fail to Comply (various); Fail to Comply with Probation Order (s. 733.1); Fail to Comply with Release Order (s. 145); Mischief (s. 430); Possession Offence (various); Theft (ss. 322-334); Uttering Threats (s. 264.1)	0	0
1	1	1	1	0	2015	Assault (ss. 265-268); Criminal Harassment (s. 264)	Liberation avec modalites	Other	H	40	2	1	1	0	0	0	N/A	8	3	0	0	Schizophrenia	Other/Unspecified	0	1	0	1	2	Non-précisé	1	1	1	1	0	0	1	0	0	0	1	1	1	0	1	Partiel	2	Assault (ss. 265-268); Criminal Harassment (s. 264)	0	0
1	1	1	1	0	2016	Other/Unspecified	Liberation avec modalites	Liberation inconditionnelle	F	43	2	2	1	0	1	2	N/A	21	17	1	0	Schizophrenia	Unspecified	0	1	1	1	1	Non-précisé	1	1	1	0	0	0	1	1	0	0	1	1	1	0	1	Partiel	2	Assault (ss. 265-268); Fail to Comply with Probation Order (s. 733.1); Fail to Comply with Release Order (s. 145); Possession Offence (various); Uttering Threats (s. 264.1)	0	0
1	1	0	1	1	2015	Other/Unspecified	Liberation avec modalites	Liberation inconditionnelle	H	33	0	0	1	0	0	1	N/A	17	11	2	1	Schizophrenia	Multiple: Personality Disorder; Substance Use Disorder	0	0	1	1	2	Non-précisé	1	1	1	0	0	0	0	0	0	0	1	1	1	0	1	Partiel	2	Assault (ss. 265-268); Break and Enter (s. 348); Criminal Harassment (s. 264); Fail to Comply (various); Fail to Comply with Release Order (s. 145); Possession Offence (various); Theft (ss. 322-334)	0	0
1	1	1	1	0	2022	Other/Unspecified	/	Other	H	37	0	1	2	1	2	1	382	8	5	1	1	Schizophrenia	Multiple: Personality Disorder; Substance Use Disorder	0	1	1	1	1	Non-précisé	0	0	1	0	0	0	0	0	0	0	1	1	1	0	1	2	2	Assault (ss. 265-268); Assault with a Weapon (s. 267); Criminal Harassment (s. 264); Fail to Comply with Probation Order (s. 733.1); Fail to Comply with Release Order (s. 145); Mischief (s. 430); Possession Offence (various); Theft (ss. 322-334); Uttering Threats (s. 264.1)	0	1
1	1	0	0	0	2021	Assault (ss. 265-268); Assault with a Weapon (s. 267); Criminal Harassment (s. 264); Uttering Threats (s. 264.1)	Detention avec modalites	Other	H	26	2	2	1	1	2	1	725	2	2	0	0	Psychotic Disorder, Unspecified	Personality Disorder	1	1	1	0	1	Non-précisé	0	0	0	0	0	0	0	1	0	0	1	1	1	0	1	2	2	Aggravated Assault (s. 268); Assault (ss. 265-268); Assault with a Weapon (s. 267); Criminal Harassment (s. 264); Uttering Threats (s. 264.1)	0	0
1	0	0	1	0	2020	Criminal Harassment (s. 264); Mischief (s. 430); Uttering Threats (s. 264.1)	Liberation avec modalites	Unspecified	H	41	0	1	1	0	1	0	N/A	2	2	2	2	Unspecified	Substance Use Disorder	0	0	1	0	1	Non-précisé	1	1	0	0	0	0	0	0	0	0	1	1	1	0	1	2	2	Criminal Harassment (s. 264); Fail to Comply (various); Possession Offence (various); Uttering Threats (s. 264.1)	0	0
1	1	1	1	0	2022	Assault (ss. 265-268); Theft (ss. 322-334); Weapons Offence (various)	/	Liberation inconditionnelle	H	32	2	1	1	0	1	1	417	7	6	0	1	Unspecified	Substance Use Disorder	0	1	1	0	2	Non-précisé	1	1	0	0	0	0	0	1	0	0	1	1	1	0	1	Bon	2	Other/Unspecified	0	1
1	0	0	1	0	2017	Break and Enter (s. 348); Fail to Comply with Probation Order (s. 733.1); Mischief (s. 430); Obstruct Peace Officer (s. 129); Theft (ss. 322-334); Trespass at Night (s. 177); Uttering Threats (s. 264.1)	Liberation avec modalites	Unspecified	H	21	2	0	1	0	0	0	N/A	7	1	1	2	Unspecified	Multiple: Personality Disorder; Substance Use Disorder	0	1	1	0	1	Non-précisé	1	1	0	0	0	0	0	0	0	0	1	1	1	0	0	Bon	2	Break and Enter (s. 348); Fail to Comply (various); Fail to Comply with Probation Order (s. 733.1); Fail to Comply with Release Order (s. 145); Mischief (s. 430); Obstruct Peace Officer (s. 129); Theft (ss. 322-334); Trespass at Night (s. 177); Uttering Threats (s. 264.1)	0	0
1	1	0	1	0	2001	Other/Unspecified	Liberation avec modalites	Other	H	42	2	2	2	0	0	0	N/A	24	2	2	2	Bipolar Disorder, Unspecified	Multiple: Personality Disorder; Substance Use Disorder	0	0	1	1	1	Non-précisé	0	0	1	0	0	1	0	0	0	0	1	1	1	0	0	Pauvre	2	Fail to Comply (various); Fail to Comply with Probation Order (s. 733.1); Fail to Comply with Release Order (s. 145); Obstruct Peace Officer (s. 129); Theft (ss. 322-334); Uttering Threats (s. 264.1)	1	1
1	0	0	1	0	2015	Assault (ss. 265-268); Criminal Harassment (s. 264)	Liberation avec modalites	Unspecified	H	54	0	1	0	0	2	0	N/A	25	12	2	0	Schizophrenia	Unspecified	1	0	1	0	2	Non-précisé	0	0	0	0	0	0	0	0	0	0	1	1	1	0	0	Absent	2	Assault (ss. 265-268); Fail to Comply (various); Fail to Comply with Release Order (s. 145)	0	0
1	1	1	1	0	2022	Break and Enter (s. 348); Criminal Harassment (s. 264)	le tribunal judiciaire a ordonne la detention de l’accusee sous reserve des modalites suivantes	Liberation inconditionnelle	F	46	0	2	1	0	0	1	350	1	0	2	1	Unspecified	Neurodevelopmental Disorder	0	1	0	0	1	Non-précisé	1	1	0	0	0	0	1	0	0	0	1	1	1	0	1	2	2	Break and Enter (s. 348); Criminal Harassment (s. 264)	1	1
1	0	0	1	0	2019	Assault (ss. 265-268); Criminal Harassment (s. 264); Obstruct Peace Officer (s. 129)	Liberation avec modalites	Unspecified	H	36	1	1	1	0	1	0	N/A	8	7	2	2	Unspecified	Multiple: Neurodevelopmental Disorder; Substance Use Disorder	0	0	1	1	1	Non-précisé	0	1	0	0	0	0	0	1	0	0	1	1	1	0	1	2	2	Assault (ss. 265-268); Criminal Harassment (s. 264); Fail to Comply (various); Fail to Comply with Release Order (s. 145); Obstruct Peace Officer (s. 129)	0	0
1	1	0	0	0	2022	Mischief (s. 430); Weapons Offence (various)	Liberation avec modalites	Suivre recommandation psychiatre	H	39	2	2	2	0	1	0	N/A	10	5	2	1	Schizoaffective Disorder	Multiple: Neurodevelopmental Disorder; Personality Disorder; Substance Use Disorder	0	1	1	1	1	Non-précisé	1	1	0	0	0	0	0	0	0	0	1	1	0	0	0	2	2	Mischief (s. 430); Uttering Threats (s. 264.1); Weapons Offence (various)	0	0
1	1	1	1	0	2021	Criminal Harassment (s. 264); Fail to Comply with Probation Order (s. 733.1); Uttering Threats (s. 264.1)	Liberation avec modalites	Liberation inconditionnelle	H	33	0	0	1	0	1	0	N/A	9	5	2	0	Schizophrenia	Multiple: Personality Disorder; Substance Use Disorder	0	1	1	0	1	Non-précisé	1	1	0	0	0	0	0	0	0	0	1	1	0	0	0	Partiel	2	Criminal Harassment (s. 264); Fail to Comply (various); Fail to Comply with Probation Order (s. 733.1); Fail to Comply with Release Order (s. 145); Uttering Threats (s. 264.1)	0	0
1	0	0	1	0	2019	Assault (ss. 265-268); Fail to Comply with Probation Order (s. 733.1); Uttering Threats (s. 264.1); Weapons Offence (various)	Liberation avec modalites	Unspecified	H	38	1	2	2	0	1	0	N/A	8	6	1	1	Psychotic Disorder, Unspecified	Substance Use Disorder	0	0	1	1	1	Non-précisé	1	1	0	0	0	1	0	1	0	0	1	1	1	0	1	Bon	2	Assault (ss. 265-268); Criminal Harassment (s. 264); Fail to Comply (various); Fail to Comply with Probation Order (s. 733.1); Fail to Comply with Release Order (s. 145); Mischief (s. 430); Possession Offence (various); Uttering Threats (s. 264.1)	0	1
1	1	1	0	0	2022	Other/Unspecified	tribunal judiciaire: liberation avec modalites	Liberation inconditionnelle	H	51	0	0	1	0	0	0	N/A	27	2	0	1	Psychotic Disorder, Unspecified	Multiple: Personality Disorder; Psychotic Disorder; Substance Use Disorder	0	0	1	1	2	Non-précisé	1	1	0	0	0	0	1	0	0	1	1	1	1	0	1	Partiel	2	Other/Unspecified	0	0
1	1	1	1	0	2021	Assault (ss. 265-268)	Detention strictre	Other	H	36	0	0	1	0	2	1	N/A	16	10	2	2	Unspecified	Multiple: Neurodevelopmental Disorder; Personality Disorder; Substance Use Disorder	0	1	1	0	2	Non-précisé	0	0	1	0	0	1	1	0	0	0	1	1	1	0	1	2	2	Uttering Threats (s. 264.1)	0	0
1	1	0	1	0	2022	Fail to Comply with Probation Order (s. 733.1); Mischief (s. 430); Theft (ss. 322-334); Uttering Threats (s. 264.1)	premiere audience, mais decision du tribunal judiciaire: detention a l'hopital actuel	Liberation avec modalites	H	56	0	1	1	0	0	1	N/A	37	4	2	1	Schizophrenia	Substance Use Disorder	0	1	1	0	2	Non-précisé	0	0	0	0	0	1	0	0	0	0	1	1	1	0	0	Absent	2	Assault (ss. 265-268); Fail to Comply with Probation Order (s. 733.1); Mischief (s. 430); Weapons Offence (various)	0	0
1	1	1	1	0	2015	Assault (ss. 265-268)	Detention avec modalites	Liberation inconditionnelle	F	34	0	0	1	0	0	0	N/A	25	2	2	1	Narcissistic Personality Disorder	Other/Unspecified	1	1	1	1	1	Non-précisé	0	0	0	0	0	1	0	0	0	0	1	1	1	1	1	2	2	Assault (ss. 265-268); Assault with a Weapon (s. 267); Fail to Comply (various); Fail to Comply with Release Order (s. 145); Mischief (s. 430); Theft (ss. 322-334); Uttering Threats (s. 264.1)	0	0
1	1	0	1	0	2018	Assault (ss. 265-268)	Liberation avec modalites	Other	F	40	1	2	1	0	2	0	N/A	13	12	2	2	Unspecified	Multiple: Personality Disorder; Substance Use Disorder	0	0	1	0	1	Non-précisé	1	1	1	0	1	0	0	0	0	0	1	1	0	0	0	2	2	Unspecified	0	0
1	0	0	0	0	2021	Assault (ss. 265-268)	Detention avec modalites	Unspecified	H	43	0	2	1	2	0	1	N/A	25	3	0	0	Schizophrenia	Unspecified	0	0	0	0	0	Non-précisé	1	1	0	0	0	0	0	0	0	0	1	1	0	0	0	2	2	Unspecified	0	0
1	0	0	1	0	2022	Assault (ss. 265-268); Mischief (s. 430); Uttering Threats (s. 264.1)	tribunal judiciaire: liberation avec modalites	Unspecified	H	32	0	0	2	0	0	2	0	20	1	1	2	Psychotic Disorder, Unspecified	Multiple: Personality Disorder; Substance Use Disorder	0	1	1	1	1	Non-précisé	1	1	1	0	0	1	1	0	0	0	1	1	1	1	1	2	2	Aggravated Assault (s. 268); Assault (ss. 265-268); Fail to Comply (various); Fail to Comply with Probation Order (s. 733.1); Fail to Comply with Release Order (s. 145); Possession Offence (various); Theft (ss. 322-334); Uttering Threats (s. 264.1)	0	0
1	1	1	1	1	2020	Assault (ss. 265-268)	Liberation avec modalites	Liberation inconditionnelle	H	31	1	0	1	0	0	0	0	11	1	0	0	Psychotic Disorder, Unspecified	Multiple: Personality Disorder; Substance Use Disorder	1	0	1	1	1	Non-précisé	1	1	1	0	1	0	1	1	0	0	1	1	1	0	0	Partiel	2	Other/Unspecified	0	0
1	0	0	1	0	2021	Assault (ss. 265-268)	Detention avec modalites	Unspecified	H	34	0	2	1	2	0	2	0	2	1	2	0	Schizophrenia	Multiple: Personality Disorder; Psychotic Disorder; Substance Use Disorder	0	1	0	0	1	Non-précisé	1	1	0	0	1	0	0	0	0	0	1	1	1	0	0	Pauvre	2	Unspecified	0	0
1	0	0	1	0	2015	Assault (ss. 265-268); Fail to Comply with Probation Order (s. 733.1); Weapons Offence (various)	Detention avec modalites	Unspecified	H	37	0	2	1	2	2	2	0	19	11	2	0	Unspecified	Multiple: Personality Disorder; Substance Use Disorder	0	2	1	1	1	Non-précisé	1	1	0	0	0	0	0	0	0	0	1	1	1	0	0	2	2	Theft (ss. 322-334)	0	0
1	1	0	1	0	2007	Assault (ss. 265-268); Criminal Harassment (s. 264); Obstruct Peace Officer (s. 129); Theft (ss. 322-334); Uttering Threats (s. 264.1)	Liberation avec modalites	Other	H	39	0	2	1	1	0	1	N/A	22	15	1	2	Unspecified	Multiple: Personality Disorder; Substance Use Disorder	0	1	1	0	1	Non-précisé	1	1	1	0	0	0	1	0	0	0	1	1	1	0	1	Absent	Pauvre	Assault (ss. 265-268); Theft (ss. 322-334)	0	0
1	0	0	0	0	2021	Mischief (s. 430)	Liberation avec modalites	Unspecified	H	33	0	1	1	0	1	0	0	4	1	0	0	Schizophrenia	Multiple: Personality Disorder; Substance Use Disorder	0	1	1	0	1	Non-précisé	1	1	1	0	0	0	0	0	0	0	1	1	1	0	0	2	Bon	Fail to Comply (various); Fail to Comply with Probation Order (s. 733.1); Fail to Comply with Release Order (s. 145); Possession Offence (various); Theft (ss. 322-334)	0	0
1	1	0	1	0	2018	Mischief (s. 430); Uttering Threats (s. 264.1)	Detention avec modalites	Detention stricte	H	38	1	2	1	0	2	0	364	7	2	1	1	Unspecified	Multiple: Neurodevelopmental Disorder; Personality Disorder	0	1	0	1	1	Autre	0	2	0	0	0	1	1	0	0	0	1	2	1	2	1	Partiel	Bon	Assault (ss. 265-268); Fail to Comply with Probation Order (s. 733.1); Homicide (s. 235); Possession Offence (various); Uttering Threats (s. 264.1); Weapons Offence (various)	0	0
1	1	1	1	0	2022	Aggravated Assault (s. 268); Assault (ss. 265-268)	tribunal judiciaire: detention avec modalites	Detention stricte	H	22	0	1	1	0	1	1	N/A	0	1	1	1	Schizophrenia	Substance Use Disorder	0	1	1	0	2	Non-précisé	1	1	1	0	1	0	0	0	0	0	1	1	1	1	1	Pauvre	2	Unspecified	0	0
1	0	0	1	0	2020	Criminal Harassment (s. 264); Uttering Threats (s. 264.1)	Liberation avec modalites	Unspecified	H	35	0	2	1	0	0	0	0	13	5	0	2	Schizophrenia	Multiple: Anxiety / Trauma; Personality Disorder; Substance Use Disorder	0	1	1	0	2	Non-précisé	0	1	1	0	0	0	1	0	0	0	1	1	1	0	0	Pauvre	2	Break and Enter (s. 348); Fail to Comply (various); Fail to Comply with Release Order (s. 145); Possession Offence (various)	0	0
1	1	0	1	0	2019	Assault (ss. 265-268); Mischief (s. 430)	Liberation avec modalites	Other	H	37	2	2	1	0	0	0	0	6	4	2	0	Schizophrenia	Substance Use Disorder	0	2	1	0	1	Non-précisé	1	1	1	0	0	0	0	0	0	0	1	1	1	0	1	Pauvre	2	Assault (ss. 265-268); Break and Enter (s. 348); Fail to Comply (various); Fail to Comply with Probation Order (s. 733.1); Fail to Comply with Release Order (s. 145); Obstruct Peace Officer (s. 129); Possession Offence (various); Theft (ss. 322-334)	0	0
1	1	0	1	0	2019	Theft (ss. 322-334); Uttering Threats (s. 264.1)	Liberation avec modalites	Other	H	35	0	1	1	0	0	0	0	16	5	0	0	Schizoaffective Disorder	Substance Use Disorder	0	1	1	0	1	Non-précisé	2	1	1	0	0	1	0	1	0	0	1	1	1	0	0	Pauvre	2	Other/Unspecified	0	0
1	1	0	0	0	2021	Mischief (s. 430)	Liberation avec modalites	Suivre recommandation psychiatre	F	60	0	1	1	0	2	0	0	40	2	0	0	Schizoaffective Disorder	Multiple: Personality Disorder; Substance Use Disorder	0	1	0	0	0	Non-précisé	1	1	0	0	0	0	1	0	0	0	1	1	0	0	0	Absent	2	Other/Unspecified	0	0
1	1	0	1	0	2018	Assault (ss. 265-268); Uttering Threats (s. 264.1)	Liberation avec modalites	Other	F	45	0	2	2	0	0	0	0	21	10	0	0	Unspecified	Multiple: Personality Disorder; Substance Use Disorder	0	0	1	1	1	Infectieux; Traumatisme craniocerebral/TBI	1	1	0	0	0	0	0	0	0	0	1	1	0	0	0	Absent	2	Other/Unspecified	0	0
1	1	1	1	0	2019	Fail to Comply with Probation Order (s. 733.1); Theft (ss. 322-334)	Liberation avec modalites	Unspecified	H	37	0	2	2	0	2	0	0	2	16	2	0	Unspecified	Multiple: Personality Disorder; Psychotic Disorder; Substance Use Disorder	0	1	1	0	1	Non-précisé	1	1	0	0	0	0	0	0	0	0	1	1	0	0	0	Bon	2	Unspecified	0	0
1	1	1	1	0	2022	Uttering Threats (s. 264.1)	Tribunal judicaire: liberation avec modalites	Other	H	61	0	1	2	0	0	0	0	0	0	0	1	Psychotic Disorder, Unspecified	Multiple: Mood Disorder; Neurocognitive / Organic; Psychotic Disorder	0	0	0	0	2	Non-précisé	1	1	0	0	0	0	1	0	0	0	1	1	1	0	1	Pauvre	2	Other/Unspecified	0	0
1	0	0	1	0	2021	Other/Unspecified	Liberation avec modalites	Unspecified	F	56	0	1	1	0	0	0	0	39	3	2	0	Unspecified	Multiple: Personality Disorder; Substance Use Disorder	0	1	0	0	2	Non-précisé	1	1	0	0	0	0	0	0	0	0	1	1	0	0	0	Bon	Bon	Unspecified	0	0
1	1	0	1	1	2021	Assault (ss. 265-268); Weapons Offence (various)	Liberation avec modalites	Suivre recommandation psychiatre	F	77	1	0	1	0	0	0	0	6	1	0	0	Unspecified	Unspecified	0	0	0	0	2	Non-précisé	1	1	0	0	0	1	0	0	0	0	1	1	1	0	0	2	2	Other/Unspecified	0	0
1	1	0	1	0	2018	Assault (ss. 265-268)	Liberation avec modalites	Suivre recommandation psychiatre	F	29	1	2	1	0	0	0	0	5	7	0	1	Cannabis Use Disorder	Multiple: Mood Disorder; Personality Disorder; Psychotic Disorder	0	0	1	1	1	Non-précisé	0	0	0	0	0	1	0	0	0	0	1	1	1	0	1	Bon	2	Other/Unspecified	0	0
1	0	0	1	0	2021	Assault (ss. 265-268); Mischief (s. 430); Obstruct Peace Officer (s. 129); Theft (ss. 322-334)	Liberation avec modalites	Unspecified	H	23	0	2	1	0	0	0	0	3	1	0	0	Schizophrenia	Substance Use Disorder	0	0	1	0	0	Non-précisé	1	1	1	0	0	0	0	0	0	0	1	1	1	0	0	Pauvre	2	Assault (ss. 265-268)	0	0
1	1	1	1	0	2008	Assault (ss. 265-268); Assault with a Weapon (s. 267); Criminal Harassment (s. 264); Mischief (s. 430); Uttering Threats (s. 264.1)	Liberation avec modalites	Other	H	49	0	1	2	0	0	0	0	15	28	2	2	Unspecified	Other/Unspecified	0	1	0	0	1	Non-précisé	0	0	0	0	0	1	0	1	0	0	1	1	1	0	0	Pauvre	2	Unspecified	0	0
1	1	0	1	0	2022	Other/Unspecified	Tribunal judiciaire: Liberation avec modalites	Other	H	44	1	0	1	0	1	0	0	5	2	0	0	Unspecified	Substance Use Disorder	0	0	1	0	0	Respiratoire; Traumatisme craniocerebral/TBI	1	1	0	0	0	0	0	0	0	0	1	1	1	0	0	Bon	Bon	Other/Unspecified	0	0
1	0	0	1	0	2020	Assault (ss. 265-268); Assault with a Weapon (s. 267); Obstruct Peace Officer (s. 129); Weapons Offence (various)	Detention avec modalites	Unspecified	H	25	0	0	1	0	1	0	0	3	3	2	2	Schizoaffective Disorder; Schizophrenia	Personality Disorder	1	1	1	1	0	Non-précisé	0	1	0	0	0	1	1	0	0	0	1	1	1	1	1	Pauvre	2	Unspecified	0	0
1	1	1	1	0	2022	Criminal Harassment (s. 264); Mischief (s. 430); Obstruct Peace Officer (s. 129); Weapons Offence (various)	Cour criminelle: detention sous modalites	Other	H	30	0	1	1	0	0	1	364	1	0	1	1	Schizophrenia	Multiple: Personality Disorder; Substance Use Disorder	0	1	1	1	0	Non-précisé	1	1	1	0	0	0	0	0	0	1	1	1	1	0	1	Partiel	2	Other/Unspecified	0	0
1	0	0	1	0	2021	Assault (ss. 265-268)	Liberation avec modalites	Unspecified	H	57	1	1	1	0	0	0	0	32	5	2	0	Unspecified	Unspecified	0	1	0	0	0	Non-précisé	0	0	0	0	0	0	1	0	0	0	1	1	0	0	0	Absent	2	Unspecified	0	0
1	0	0	1	0	2020	Other/Unspecified	Liberation avec modalites	Unspecified	H	52	0	1	1	0	0	0	0	32	2	0	2	Schizoaffective Disorder	Multiple: Personality Disorder; Substance Use Disorder	0	1	1	1	2	Non-précisé	1	1	0	0	0	0	0	0	0	0	1	1	1	0	0	2	2	Assault (ss. 265-268)	0	0
1	0	0	1	0	2021	Theft (ss. 322-334)	Liberation avec modalites	Unspecified	H	23	0	0	1	0	1	0	0	7	3	1	0	Bipolar Disorder, Unspecified; Bipolar I Disorder	Multiple: Neurodevelopmental Disorder; Substance Use Disorder	0	1	1	1	1	Non-précisé	1	1	0	0	0	0	0	0	0	0	1	1	1	0	0	Bon	Bon	Fail to Comply (various); Fail to Comply with Probation Order (s. 733.1); Fail to Comply with Release Order (s. 145); Possession Offence (various)	0	0
1	1	1	1	0	2017	Other/Unspecified	Liberation avec modalites	Liberation inconditionnelle	F	50	1	0	1	0	1	0	0	14	3	0	0	Schizophrenia	Anxiety / Trauma	0	0	0	0	0	Non-précisé	0	0	1	0	0	1	1	0	0	0	1	1	1	0	0	Absent	2	Assault (ss. 265-268)	0	0
1	1	1	1	0	2021	Criminal Harassment (s. 264)	Liberation avec modalites	Liberation inconditionnelle	H	27	0	0	1	0	1	0	0	2	1	2	0	Schizophrenia	Multiple: Anxiety / Trauma; Neurodevelopmental Disorder	0	1	1	1	0	Non-précisé	1	1	0	0	0	0	0	0	0	0	1	1	1	0	0	Partiel	2	Assault (ss. 265-268); Assault with a Weapon (s. 267)	0	0
1	0	0	1	0	2020	Assault (ss. 265-268); Fail to Comply with Probation Order (s. 733.1); Mischief (s. 430)	Liberation avec modalites	Unspecified	H	45	1	1	1	0	0	0	0	2	2	1	0	Schizophrenia	Unspecified	1	0	0	0	0	Autre	1	1	0	0	0	0	0	0	0	0	1	1	0	0	0	2	2	Fail to Comply (various); Fail to Comply with Probation Order (s. 733.1)	0	0
1	1	0	1	0	2022	Assault (ss. 265-268); Fail to Comply with Probation Order (s. 733.1); Uttering Threats (s. 264.1)	Cour criminelle: liberation sous modalites	Liberation inconditionnelle	F	39	1	0	1	0	0	0	0	5	4	2	2	Schizophrenia	Substance Use Disorder	1	1	1	0	1	Non-précisé	1	1	0	0	0	1	0	0	0	0	1	1	0	0	0	Absent	2	Assault (ss. 265-268); Fail to Comply with Probation Order (s. 733.1); Uttering Threats (s. 264.1)	0	0
1	1	1	1	0	2022	Assault (ss. 265-268)	tribunal judiciaire: liberation avec modalites	Other	F	25	0	2	0	0	0	0	0	4	3	2	2	Unspecified	Multiple: Anxiety / Trauma; Neurodevelopmental Disorder	0	0	0	0	0	Non-précisé	2	2	0	0	0	0	0	0	0	0	1	1	1	1	1	2	2	Unspecified	0	0
1	1	1	1	1	2018	Criminal Harassment (s. 264)	Liberation avec modalites	Other	H	25	0	2	1	0	0	0	0	8	1	0	0	Schizophrenia	Multiple: Personality Disorder; Psychotic Disorder; Substance Use Disorder	0	0	0	0	2	Non-précisé	1	1	0	0	0	0	0	0	0	0	1	1	0	0	0	Partiel	2	Fail to Comply with Probation Order (s. 733.1); Possession Offence (various); Weapons Offence (various)	0	0
1	1	1	1	1	2021	Impaired Driving (s. 320.14)	Liberation avec modalites	Other	H	non-précisé	2	0	1	0	2	0	0	2	2	2	2	Bipolar Disorder, Unspecified	Unspecified	0	0	1	0	1	Non-précisé	1	1	0	0	0	0	0	0	0	0	1	1	0	0	0	Bon	2	Other/Unspecified	0	0
1	0	0	1	0	2020	Assault (ss. 265-268); Obstruct Peace Officer (s. 129)	Liberation avec modalites	Unspecified	H	60	0	1	2	0	0	0	0	40	20	2	1	Schizophrenia	Unspecified	0	0	0	0	2	Respiratoire	0	1	0	0	0	1	0	0	0	0	1	1	0	0	0	2	2	Unspecified	0	0
1	1	1	1	0	2018	Aggravated Assault (s. 268); Assault (ss. 265-268)	Liberation avec modalites	Other	H	31	0	1	1	0	1	0	0	5	3	0	0	Unspecified	Unspecified	0	1	0	0	1	Neurologique; Traumatisme craniocerebral/TBI	1	1	0	0	0	0	0	0	0	0	1	1	0	0	0	2	2	Other/Unspecified	0	0
1	1	0	1	0	2022	Assault (ss. 265-268); Break and Enter (s. 348); Fail to Comply with Probation Order (s. 733.1); Obstruct Peace Officer (s. 129); Uttering Threats (s. 264.1)	tribunal judiciaire: liberation avec modalites	Other	H	44	0	0	1	0	2	0	0	34	1	2	2	Unspecified	Unspecified	0	0	0	0	1	Non-précisé	1	0	0	0	0	0	1	0	0	0	1	1	0	0	1	Absent	2	Unspecified	0	1
1	1	0	1	0	2021	Fail to Comply with Probation Order (s. 733.1); Uttering Threats (s. 264.1)	Liberation avec modalites	Suivre recommandation psychiatre	H	33	1	1	2	0	2	0	0	3	1	2	0	Psychotic Disorder, Unspecified	Substance Use Disorder	0	1	0	0	2	Autre	1	1	0	0	0	0	0	0	0	0	1	1	0	0	0	Bon	2	Assault (ss. 265-268); Criminal Harassment (s. 264); Fail to Comply (various); Fail to Comply with Probation Order (s. 733.1); Fail to Comply with Release Order (s. 145); Mischief (s. 430); Possession Offence (various); Uttering Threats (s. 264.1)	0	0
1	0	0	1	0	2017	Criminal Harassment (s. 264); Mischief (s. 430); Uttering Threats (s. 264.1)	Liberation avec modalites	Unspecified	F	46	0	0	1	0	0	1	355	18	8	2	0	Schizoaffective Disorder	Substance Use Disorder	0	0	1	0	1	Non-précisé	0	0	0	0	0	0	0	0	0	0	1	1	0	0	1	Partiel	2	Fail to Comply (various); Fail to Comply with Release Order (s. 145); Mischief (s. 430); Obstruct Peace Officer (s. 129); Possession Offence (various)	0	0
1	1	0	1	0	2023	Other/Unspecified	premiere audience, aucune decision precedente car juge inapte	Liberation avec modalites	H	47	2	0	1	0	0	1	395	13	3	0	1	Schizophrenia	Personality Disorder	0	1	0	0	1	Non-précisé	1	1	1	0	0	0	0	0	0	0	1	1	0	0	1	2	2	Other/Unspecified	0	0
1	0	0	0	0	2016	Assault (ss. 265-268); Fail to Comply with Probation Order (s. 733.1); Mischief (s. 430); Weapons Offence (various)	Liberation avec modalites	Unspecified	H	25	0	2	1	2	2	1	296	N/A	1	2	2	Schizoaffective Disorder	Multiple: Anxiety / Trauma; Personality Disorder; Substance Use Disorder	0	1	1	0	1	Non-précisé	0	0	0	0	1	0	0	0	0	0	1	1	1	0	1	Absent	Absent	Assault (ss. 265-268)	0	0
1	1	1	1	0	2019	Other/Unspecified	Liberation avec modalites	Other	H	30	2	2	1	0	0	0	0	24	2	2	0	Schizophrenia	Multiple: Personality Disorder; Substance Use Disorder	0	1	1	0	2	Non-précisé	1	1	0	0	0	0	0	0	0	0	1	1	0	0	1	Partiel	2	Assault (ss. 265-268); Assault with a Weapon (s. 267); Fail to Comply (various); Fail to Comply with Probation Order (s. 733.1); Fail to Comply with Release Order (s. 145); Theft (ss. 322-334); Uttering Threats (s. 264.1)	0	0
1	1	0	1	0	2020	Assault (ss. 265-268)	Detention avec modalites	Other	H	25	0	0	1	0	0	2	1455	3	0	0	0	Schizophrenia	Substance Use Disorder	0	1	0	0	1	Non-précisé	1	1	0	0	0	0	0	0	0	0	1	1	0	0	0	2	2	Other/Unspecified	0	0
1	1	0	1	0	2018	Assault (ss. 265-268); Weapons Offence (various)	Liberation avec modalites	Liberation inconditionnelle	H	24	0	1	1	0	0	0	0	5	5	2	0	Schizophrenia	Multiple: Anxiety / Trauma; Personality Disorder; Substance Use Disorder	0	0	0	0	1	Autre	1	1	0	0	0	0	0	0	0	0	1	1	0	0	0	2	2	Assault (ss. 265-268); Break and Enter (s. 348); Fail to Comply (various); Fail to Comply with Probation Order (s. 733.1); Mischief (s. 430); Obstruct Peace Officer (s. 129); Trespass at Night (s. 177)	0	0
1	1	0	1	0	2021	Assault (ss. 265-268)	Liberation avec modalites	Other	F	43	1	1	1	0	0	1	347	24	2	2	2	Cannabis Use Disorder; Opioid Use Disorder; Stimulant Use Disorder (Cocaine)	Multiple: Personality Disorder; Psychotic Disorder; Substance Use Disorder	0	1	1	1	1	Non-précisé	0	0	0	0	0	1	1	0	0	0	0	1	1	0	1	Absent	2	Other/Unspecified	1	2
1	0	0	1	0	2021	Assault (ss. 265-268); Assault with a Weapon (s. 267); Mischief (s. 430); Uttering Threats (s. 264.1)	Liberation avec modalites	Unspecified	H	28	1	1	1	0	0	0	0	12	15	2	1	Schizoaffective Disorder	Other/Unspecified	0	1	1	1	1	Non-précisé	0	0	0	0	1	0	0	0	0	0	1	1	1	0	1	2	2	Possession Offence (various); Uttering Threats (s. 264.1)	0	0
1	1	1	1	0	2018	Uttering Threats (s. 264.1); Weapons Offence (various)	Liberation avec modalites	Other	H	28	0	2	1	0	1	0	0	18	25	2	0	Schizophrenia	Unspecified	0	1	0	0	0	Non-précisé	1	1	0	0	0	0	0	0	0	0	1	1	0	0	0	2	2	Fail to Comply with Probation Order (s. 733.1); Possession Offence (various); Theft (ss. 322-334)	0	0
1	1	0	0	0	2022	Assault (ss. 265-268); Criminal Harassment (s. 264); Fail to Comply with Probation Order (s. 733.1); Weapons Offence (various)	Liberation avec modalites	Other	F	47	0	0	1	0	0	0	0	22	11	2	2	Bipolar Disorder, Unspecified; Bipolar I Disorder	Multiple: Anxiety / Trauma; Personality Disorder	0	0	0	0	0	Non-précisé	0	0	0	0	0	1	1	0	0	0	1	1	0	0	0	2	2	Other/Unspecified	0	0
1	1	1	1	0	2019	Mischief (s. 430); Theft (ss. 322-334)	Liberation avec modalites	Liberation avec modalites	H	29	1	2	2	2	0	1	358	5	15	2	1	Schizoaffective Disorder	Substance Use Disorder	0	0	0	1	1	Neurologique	0	1	0	0	0	0	1	1	0	0	1	1	1	0	1	Absent	2	Fail to Comply with Release Order (s. 145); Possession Offence (various)	0	0
1	1	0	1	0	2022	Assault (ss. 265-268); Fail to Comply with Probation Order (s. 733.1); Uttering Threats (s. 264.1)	tribunal judiciaire: liberation avec modalites	Other	H	non-précisé	2	2	1	2	2	2	0	2	2	2	2	Unspecified	Unspecified	2	2	2	2	0	Non-précisé	2	2	2	2	2	2	2	2	2	2	2	1	2	2	2	2	2	Unspecified	2	2
1	1	1	1	1	2017	Criminal Harassment (s. 264); Weapons Offence (various)	Detention avec modalites	Liberation inconditionnelle	H	39	2	1	1	0	0	0	0	15	10	1	2	Unspecified	Multiple: Mood Disorder; Psychotic Disorder; Substance Use Disorder	0	0	0	0	2	Non-précisé	1	1	0	0	1	1	0	0	0	0	1	1	1	1	1	2	2	Other/Unspecified	0	0
1	1	1	1	0	N/A	Other/Unspecified	Liberation avec modalites	Other	H	43	0	2	1	0	0	0	0	22	4	0	0	Schizophrenia	Substance Use Disorder	0	0	0	0	0	Traumatisme craniocerebral/TBI	1	1	1	0	0	0	0	0	0	0	1	1	0	0	0	Pauvre	2	Fail to Comply with Probation Order (s. 733.1); Possession Offence (various)	0	0
1	1	0	1	0	2019	Assault (ss. 265-268); Weapons Offence (various)	Liberation avec modalites	Other	H	38	0	2	1	0	0	0	0	8	3	1	0	Schizoaffective Disorder	Multiple: Anxiety / Trauma; Neurocognitive / Organic; Personality Disorder; Substance Use Disorder	0	1	1	1	1	Endocrine/Metabolique	1	1	0	0	0	0	0	0	0	0	1	1	0	0	0	Absent	2	Assault (ss. 265-268); Assault with a Weapon (s. 267); Break and Enter (s. 348); Fail to Comply (various); Fail to Comply with Probation Order (s. 733.1); Fail to Comply with Release Order (s. 145); Forcible Confinement (s. 279(2)); Mischief (s. 430); Possession Offence (various); Theft (ss. 322-334); Uttering Threats (s. 264.1); Weapons Offence (various)	0	0
1	1	1	0	0	2012	Assault (ss. 265-268); Assault with a Weapon (s. 267); Fail to Comply with Probation Order (s. 733.1); Mischief (s. 430); Obstruct Peace Officer (s. 129); Theft (ss. 322-334); Uttering Threats (s. 264.1); Weapons Offence (various)	Liberation avec modalites	Other	H	44	0	1	1	0	2	0	0	23	2	2	0	Schizoaffective Disorder	Multiple: Personality Disorder; Substance Use Disorder	0	1	1	1	1	Non-précisé	1	1	1	1	1	0	0	0	0	0	1	1	0	0	0	2	2	Break and Enter (s. 348); Fail to Comply (various); Mischief (s. 430); Theft (ss. 322-334); Weapons Offence (various)	0	0
1	1	1	1	0	2019	Other/Unspecified	Liberation avec modalites	Liberation inconditionnelle	H	25	0	0	1	0	0	0	0	15	3	1	0	Schizoaffective Disorder	Multiple: Personality Disorder; Substance Use Disorder	0	1	1	0	2	Non-précisé	1	1	1	1	0	0	0	0	0	0	1	1	1	0	1	2	2	Other/Unspecified	0	0
1	1	1	1	0	2020	Criminal Harassment (s. 264); Uttering Threats (s. 264.1)	Liberation avec modalites	Liberation inconditionnelle	H	25	0	0	1	0	0	0	0	4	1	2	1	Schizophrenia	Unspecified	1	1	1	0	2	Non-précisé	1	1	0	0	0	1	0	0	0	0	1	1	0	0	1	2	2	Unspecified	0	0
1	1	1	1	0	2021	Criminal Harassment (s. 264); Mischief (s. 430)	Liberation avec modalites	Other	H	29	0	1	0	0	0	0	0	19	3	0	0	Psychotic Disorder, Unspecified	Neurodevelopmental Disorder	0	1	0	1	1	Non-précisé	1	1	0	0	0	0	0	0	0	0	1	1	0	0	0	Absent	2	Fail to Comply (various); Fail to Comply with Probation Order (s. 733.1)	0	0
1	1	0	1	0	2020	Mischief (s. 430)	Liberation avec modalites	Suivre recommandation psychiatre	H	36	0	2	1	0	0	0	0	15	2	0	0	Schizoaffective Disorder	Substance Use Disorder	1	0	0	0	0	Non-précisé	1	1	0	0	0	1	0	0	0	0	1	1	0	0	0	2	2	Break and Enter (s. 348); Fail to Comply (various); Fail to Comply with Probation Order (s. 733.1); Fail to Comply with Release Order (s. 145); Obstruct Peace Officer (s. 129); Possession Offence (various); Theft (ss. 322-334); Uttering Threats (s. 264.1)	0	0
1	1	1	1	0	2007	Assault (ss. 265-268); Theft (ss. 322-334)	Liberation avec modalites	Other	H	44	0	2	1	2	0	0	0	19	15	2	0	Schizophrenia	Multiple: Personality Disorder; Substance Use Disorder	0	0	1	0	1	Traumatisme craniocerebral/TBI	0	1	0	0	0	0	1	0	0	0	1	1	1	0	0	Pauvre	Pauvre	Other/Unspecified	0	0
1	1	0	1	1	2010	Assault (ss. 265-268); Assault with a Weapon (s. 267); Fail to Comply with Probation Order (s. 733.1); Mischief (s. 430); Uttering Threats (s. 264.1)	Detention avec modalites	Liberation inconditionnelle	H	37	0	1	1	0	0	1	501	17	2	1	2	Unspecified	Multiple: Anxiety / Trauma; Neurocognitive / Organic; Neurodevelopmental Disorder; Psychotic Disorder; Substance Use Disorder	2	1	1	1	1	Non-précisé	0	0	0	0	0	0	0	0	0	0	1	1	1	0	1	Absent	2	Fail to Comply with Probation Order (s. 733.1); Theft (ss. 322-334); Weapons Offence (various)	0	0
1	1	1	1	0	2022	Assault (ss. 265-268); Fail to Comply with Probation Order (s. 733.1); Weapons Offence (various)	Liberation avec modalites	Other	H	25	0	2	1	0	2	0	0	10	1	2	0	Psychotic Disorder, Unspecified; Schizophrenia	Multiple: Neurodevelopmental Disorder; Personality Disorder; Substance Use Disorder	0	0	1	0	2	Non-précisé	1	1	0	0	0	1	1	0	0	0	1	1	0	1	1	2	2	Unspecified	0	0
1	1	0	0	0	2020	Criminal Harassment (s. 264); Weapons Offence (various)	liberation sans modalite	Other	H	34	1	0	1	0	1	0	0	19	2	2	0	Psychotic Disorder, Unspecified	Other/Unspecified	0	0	0	0	1	Non-précisé	0	0	0	0	0	1	1	0	0	0	1	1	0	0	0	Absent	2	Assault (ss. 265-268); Fail to Comply (various); Fail to Comply with Probation Order (s. 733.1); Obstruct Peace Officer (s. 129); Possession Offence (various); Uttering Threats (s. 264.1); Weapons Offence (various)	0	0
1	1	1	1	0	N/A	Other/Unspecified	Detention avec modalites	Detention stricte	H	34	0	0	1	0	0	0	0	0	0	2	1	Schizophrenia	Multiple: Personality Disorder; Psychotic Disorder; Substance Use Disorder	0	0	1	0	1	Non-précisé	0	0	0	0	0	0	0	0	0	0	1	1	1	0	1	Partiel	2	Assault (ss. 265-268)	0	0
1	1	1	1	0	2019	Assault (ss. 265-268); Uttering Threats (s. 264.1)	Liberation avec modalites	Other	H	42	1	0	1	0	0	1	362	22	2	2	1	Schizoaffective Disorder	Multiple: Personality Disorder; Psychotic Disorder; Substance Use Disorder	0	1	1	1	1	Non-précisé	0	0	0	0	0	0	0	0	0	0	0	1	1	0	1	Partiel	2	Fail to Comply with Probation Order (s. 733.1)	0	0
1	0	0	1	0	2020	Assault (ss. 265-268)	Liberation avec modalites	Unspecified	H	non-précisé	2	2	2	2	2	0	0	2	2	2	1	Unspecified	Unspecified	2	2	2	2	2	Non-précisé	0	0	2	2	2	2	2	2	2	2	2	1	2	2	2	2	2	Unspecified	2	2
1	1	0	1	1	2022	Assault (ss. 265-268); Mischief (s. 430); Uttering Threats (s. 264.1)	tribunal judiciaire: liberation avec modalites	Suivre recommandation psychiatre	H	33	0	0	1	0	0	0	0	18	2	2	2	Schizoaffective Disorder	Substance Use Disorder	0	0	1	0	2	Non-précisé	1	1	0	0	0	0	0	0	0	0	0	0	0	0	0	Bon	2	Unspecified	0	0
1	1	1	1	0	2016	Fail to Comply with Probation Order (s. 733.1)	Liberation avec modalites	Other	H	51	0	2	1	2	0	0	0	32	2	1	2	Schizophrenia	Multiple: Personality Disorder; Substance Use Disorder	1	1	1	1	2	Autre	1	1	0	0	0	1	0	0	0	0	1	1	1	0	1	Pauvre	2	Assault (ss. 265-268); Break and Enter (s. 348); Fail to Comply (various); Fail to Comply with Probation Order (s. 733.1); Mischief (s. 430); Possession Offence (various); Theft (ss. 322-334); Uttering Threats (s. 264.1); Weapons Offence (various)	0	0
1	1	1	1	0	2022	Assault (ss. 265-268)	Detention avec modalites	Other	F	64	0	0	1	0	0	0	0	2	3	2	2	Schizophrenia	Substance Use Disorder	0	0	0	0	2	Endocrine/Metabolique; Genetique/Congenital; Infectieux; Neurologique	1	1	0	0	0	0	0	0	0	0	1	1	0	0	1	Absent	2	Other/Unspecified	0	0
1	1	0	1	0	2022	Criminal Harassment (s. 264); Fail to Comply with Probation Order (s. 733.1); Uttering Threats (s. 264.1)	Liberation avec modalites	Suivre recommandation psychiatre	H	58	0	0	1	0	1	0	0	41	7	2	2	Unspecified	Multiple: Personality Disorder; Substance Use Disorder	0	0	1	1	1	Non-précisé	0	0	0	0	0	0	0	0	0	0	1	1	1	0	1	Partiel	2	Fail to Comply with Probation Order (s. 733.1)	0	0
1	0	0	1	0	2020	Assault (ss. 265-268); Mischief (s. 430); Weapons Offence (various)	Liberation avec modalites	Unspecified	H	39	0	0	1	0	0	0	0	13	6	1	2	Schizophrenia	Substance Use Disorder	0	1	0	0	2	Endocrine/Metabolique	0	1	1	0	0	0	1	0	0	0	1	1	0	0	0	Absent	2	Aggravated Assault (s. 268); Assault (ss. 265-268); Fail to Comply with Release Order (s. 145); Mischief (s. 430); Possession Offence (various); Theft (ss. 322-334); Weapons Offence (various)	0	0
1	1	1	1	0	2022	Other/Unspecified	Cour criminelle: detention sous modalites	Other	F	54	1	2	0	2	2	1	368	2	3	2	2	Schizophrenia	Unspecified	0	0	0	0	2	Non-précisé	1	1	1	1	0	1	1	0	0	1	1	1	0	0	0	2	2	Other/Unspecified	0	0
1	1	1	1	0	N/A	Assault (ss. 265-268)	Detention avec modalites	Liberation avec modalites	H	43	0	2	1	0	0	0	0	11	2	2	2	Schizophrenia	Substance Use Disorder	1	0	1	0	2	Non-précisé	1	1	1	0	0	0	0	0	0	0	1	1	1	0	0	Partiel	2	Unspecified	0	0
1	1	0	1	0	2022	Assault (ss. 265-268); Assault with a Weapon (s. 267); Obstruct Peace Officer (s. 129)	tribunal judiciaire: liberation avec modalites	Suivre recommandation psychiatre	H	48	0	0	1	0	0	0	0	26	3	2	1	Schizophrenia	Unspecified	1	0	1	0	2	Non-précisé	0	1	0	0	0	0	0	0	0	0	1	1	1	0	1	2	2	Obstruct Peace Officer (s. 129); Possession Offence (various)	0	0
1	1	1	1	0	N/A	Assault (ss. 265-268); Assault with a Weapon (s. 267); Break and Enter (s. 348); Mischief (s. 430)	Liberation avec modalites	Liberation inconditionnelle	H	43	2	0	2	0	0	0	0	18	8	0	0	Schizoaffective Disorder	Substance Use Disorder	0	0	1	0	2	Non-précisé	1	1	0	0	0	0	0	0	0	0	1	1	0	0	0	Bon	Bon	Other/Unspecified	0	0
1	1	0	1	0	2016	Assault (ss. 265-268); Assault with a Weapon (s. 267); Fail to Comply with Probation Order (s. 733.1); Mischief (s. 430)	Detention avec modalites	Other	H	49	1	2	0	2	0	1	1979	33	2	2	0	Unspecified	Multiple: Personality Disorder; Substance Use Disorder	0	0	0	1	2	Infectieux	1	1	0	0	0	0	1	0	0	0	1	1	0	0	0	2	2	Assault (ss. 265-268); Criminal Harassment (s. 264); Fail to Comply (various); Fail to Comply with Probation Order (s. 733.1); Fail to Comply with Release Order (s. 145); Mischief (s. 430); Possession Offence (various); Uttering Threats (s. 264.1)	0	0
1	1	1	1	0	2022	Mischief (s. 430)	tribunal judiciaire: detention avec modalites	Liberation inconditionnelle	H	36	0	2	1	2	1	0	0	6	0	1	1	Schizophrenia	Unspecified	0	1	1	0	1	Non-précisé	1	1	0	0	0	1	0	0	0	0	1	1	0	0	0	2	2	Criminal Harassment (s. 264); Fail to Comply with Probation Order (s. 733.1)	0	0
1	0	0	1	0	2022	Criminal Harassment (s. 264); Uttering Threats (s. 264.1)	Liberation avec modalites	Unspecified	F	50	1	0	1	0	1	0	0	10	5	0	2	Unspecified	Substance Use Disorder	1	0	1	0	2	Non-précisé	1	1	0	0	0	0	0	0	0	0	1	1	0	0	0	Bon	2	Other/Unspecified	0	0
1	1	0	1	0	2018	Uttering Threats (s. 264.1)	Liberation avec modalites	Suivre recommandation psychiatre	F	37	0	2	1	2	0	0	0	20	15	0	0	Schizophrenia	Personality Disorder	0	1	0	0	1	Cardiovasculaire; Musculo-squelettique	1	1	1	0	0	0	0	0	0	0	1	1	0	0	0	2	2	Unspecified	0	0
1	1	1	1	1	2022	Other/Unspecified	tribunal judiciaire: liberation avec modalites	Other	H	82	1	2	1	2	0	2	0	0	2	0	0	Unspecified	Other/Unspecified	0	0	0	0	2	Non-précisé	1	1	0	0	0	0	0	0	0	0	1	1	0	0	0	2	2	Other/Unspecified	0	0
1	1	0	1	0	2015	Assault (ss. 265-268); Assault with a Weapon (s. 267); Mischief (s. 430); Uttering Threats (s. 264.1)	Detention avec modalites	Suivre recommandation psychiatre	H	29	0	1	1	0	1	0	0	8	6	0	1	Psychotic Disorder, Unspecified	Multiple: Neurodevelopmental Disorder; Personality Disorder; Substance Use Disorder	0	1	0	0	1	Non-précisé	1	1	0	0	0	0	0	0	0	0	1	1	0	0	1	2	2	Unspecified	0	0
1	1	0	1	0	2020	Assault (ss. 265-268); Assault with a Weapon (s. 267); Mischief (s. 430)	Liberation avec modalites	Other	F	43	1	0	1	0	0	0	0	26	20	2	2	Schizoaffective Disorder	Multiple: Personality Disorder; Substance Use Disorder	0	1	0	1	1	Non-précisé	0	0	0	0	0	0	0	0	0	1	1	1	0	0	0	2	2	Assault (ss. 265-268); Fail to Comply (various); Fail to Comply with Probation Order (s. 733.1); Mischief (s. 430)	0	0
1	1	0	1	0	2017	Assault (ss. 265-268); Fail to Comply with Probation Order (s. 733.1); Uttering Threats (s. 264.1)	Liberation avec modalites	Other	H	non-précisé	2	2	2	1	0	1	0	2	2	2	1	Schizoaffective Disorder	Other/Unspecified	0	1	0	0	1	Neurodéveloppemental/Psychiatrique	0	0	0	0	0	1	0	0	0	0	1	1	1	1	1	Absent	2	Other/Unspecified	0	0
1	1	0	1	0	2022	Assault (ss. 265-268); Theft (ss. 322-334)	tribunal judiciaire: liberation avec modalites	Other	H	28	0	0	1	0	1	0	0	8	3	0	0	Bipolar Disorder, Unspecified	Multiple: Anxiety / Trauma; Substance Use Disorder	0	0	0	0	2	Non-précisé	1	1	0	0	0	0	0	0	0	0	1	1	0	0	0	Bon	2	Other/Unspecified	0	0
1	0	0	0	0	2021	Theft (ss. 322-334); Weapons Offence (various)	Liberation avec modalites	Unspecified	H	31	1	2	1	2	0	0	0	2	2	0	0	Unspecified	Unspecified	0	0	0	0	2	Non-précisé	1	1	0	0	0	0	0	0	0	0	1	1	0	1	0	Bon	2	Other/Unspecified	0	0
1	1	0	1	0	2015	Assault (ss. 265-268); Assault with a Weapon (s. 267); Mischief (s. 430)	Liberation avec modalites	Suivre recommandation psychiatre	H	45	0	2	0	1	0	0	0	15	2	2	2	Schizophrenia	Multiple: Personality Disorder; Substance Use Disorder	0	0	1	1	1	Non-précisé	0	0	0	0	0	0	0	0	0	0	1	1	1	0	1	2	2	Assault (ss. 265-268); Assault with a Weapon (s. 267); Fail to Comply with Probation Order (s. 733.1); Forcible Confinement (s. 279(2)); Intimidation (s. 423); Mischief (s. 430); Obstruct Peace Officer (s. 129); Possession Offence (various); Theft (ss. 322-334); Uttering Threats (s. 264.1)	0	0
1	1	1	1	0	2013	Theft (ss. 322-334); Uttering Threats (s. 264.1)	Liberation avec modalites	Liberation inconditionnelle	H	48	1	2	0	2	0	0	0	32	12	2	0	Schizophrenia	Multiple: Personality Disorder; Psychotic Disorder; Substance Use Disorder	0	0	0	0	1	Non-précisé	1	1	0	0	0	0	0	0	0	0	1	1	0	0	0	2	2	Theft (ss. 322-334); Uttering Threats (s. 264.1)	0	0
1	1	0	0	0	2017	Mischief (s. 430)	Liberation avec modalites	Suivre recommandation psychiatre	H	39	0	0	1	0	0	0	0	22	2	2	0	Cannabis Use Disorder; Schizophrenia	Substance Use Disorder	0	0	1	0	2	Non-précisé	1	1	1	0	0	0	0	0	0	0	1	1	0	0	0	2	2	Fail to Comply (various); Fail to Comply with Release Order (s. 145); Possession Offence (various)	0	0
1	1	1	1	0	2022	Theft (ss. 322-334)	tribunal judiciaire: detention avec modalites	Other	H	43	1	1	1	0	0	1	N/A	2	1	0	1	Psychotic Disorder, Unspecified	Unspecified	0	0	0	0	2	Non-précisé	1	1	0	0	0	0	1	0	0	0	1	1	0	0	1	Partiel	2	Other/Unspecified	0	0
1	1	1	1	1	2018	Criminal Harassment (s. 264); Uttering Threats (s. 264.1)	Liberation avec modalites	Other	H	33	0	2	1	0	1	0	0	2	2	0	0	Psychotic Disorder, Unspecified; Stimulant Use Disorder (Amphetamine-Type)	Unspecified	0	1	1	0	1	Non-précisé	1	1	0	0	0	0	0	0	0	0	1	1	0	0	0	2	2	Unspecified	0	0
1	1	0	0	0	2018	Aggravated Assault (s. 268); Assault (ss. 265-268); Fail to Comply with Probation Order (s. 733.1)	Liberation avec modalites	Suivre recommandation psychiatre	H	34	0	2	1	0	0	0	0	13	8	2	0	Schizophrenia	Multiple: Personality Disorder; Substance Use Disorder	2	1	0	0	2	Non-précisé	0	0	0	0	1	0	0	0	0	0	1	1	0	0	0	2	2	Assault (ss. 265-268); Fail to Comply (various); Fail to Comply with Probation Order (s. 733.1); Weapons Offence (various)	0	0
1	1	0	1	0	2014	Break and Enter (s. 348); Theft (ss. 322-334)	Liberation avec modalites	Other	H	non-précisé	2	2	1	0	0	1	445	2	2	2	2	Schizoaffective Disorder	Unspecified	0	0	1	0	1	Non-précisé	0	0	0	0	0	0	0	0	0	0	1	1	0	0	0	2	2	Unspecified	0	0
1	1	0	0	0	2011	Assault (ss. 265-268); Assault with a Weapon (s. 267); Weapons Offence (various)	Liberation avec modalites	Suivre recommandation psychiatre	H	44	0	2	1	0	0	0	0	24	1	0	0	Schizophrenia	Substance Use Disorder	0	0	0	0	1	Non-précisé	1	1	0	0	0	0	1	1	0	0	1	1	0	0	0	2	2	Other/Unspecified	0	0
1	1	1	1	0	2015	Assault (ss. 265-268); Theft (ss. 322-334)	Liberation avec modalites	Other	H	43	0	2	0	0	0	0	0	24	6	2	0	Schizophrenia	Unspecified	0	0	1	1	1	Non-précisé	1	1	0	0	0	1	0	0	0	0	1	1	1	0	1	2	2	Assault (ss. 265-268); Possession Offence (various); Uttering Threats (s. 264.1)	0	0
1	0	0	1	0	2020	Assault (ss. 265-268); Mischief (s. 430); Weapons Offence (various)	Liberation avec modalites	Unspecified	H	40	0	1	1	0	1	0	0	22	2	2	0	Unspecified	Substance Use Disorder	0	0	1	0	2	Non-précisé	1	1	0	0	0	0	0	0	0	0	1	1	0	0	0	Absent	2	Assault (ss. 265-268); Break and Enter (s. 348)	0	0
1	1	0	1	0	2018	Assault (ss. 265-268); Assault with a Weapon (s. 267); Break and Enter (s. 348); Criminal Harassment (s. 264); Fail to Comply with Probation Order (s. 733.1); Mischief (s. 430); Theft (ss. 322-334)	Liberation avec modalites	Other	H	31	2	1	0	0	2	0	0	14	20	2	2	Antisocial Personality Disorder	Multiple: Psychotic Disorder; Substance Use Disorder	0	0	1	0	1	Non-précisé	1	2	0	0	0	1	0	0	0	0	1	1	1	0	0	Absent	2	Other/Unspecified	0	0
1	1	0	1	0	2022	Other/Unspecified	tribunal judiciaire: liberation avec modalites	Other	H	37	2	2	2	0	0	0	0	17	30	1	1	Psychotic Disorder, Unspecified	Unspecified	0	0	1	0	1	Neurodéveloppemental/Psychiatrique; Traumatisme craniocerebral/TBI	0	0	0	0	0	0	0	0	0	0	1	1	0	0	1	Absent	2	Other/Unspecified	0	0
1	1	1	1	0	2021	Theft (ss. 322-334)	Liberation avec modalites	Other	H	27	0	0	1	0	1	0	0	4	1	0	0	Schizophrenia	Multiple: Neurodevelopmental Disorder; Personality Disorder; Substance Use Disorder	0	0	1	0	2	Non-précisé	0	0	0	0	0	0	0	0	0	0	1	1	0	0	0	Absent	2	Other/Unspecified	0	0
1	1	1	1	0	2006	Uttering Threats (s. 264.1)	Detention avec modalites	Liberation inconditionnelle	H	44	0	2	1	2	0	2	0	23	6	1	0	Unspecified	Personality Disorder	0	0	0	0	2	Non-précisé	1	1	0	0	0	1	0	0	0	0	1	1	1	0	1	Absent	2	Fail to Comply (various); Fail to Comply with Probation Order (s. 733.1); Forcible Confinement (s. 279(2))	0	0
1	1	1	1	0	2022	Assault (ss. 265-268); Assault with a Weapon (s. 267); Uttering Threats (s. 264.1)	tribunal judiciaire: liberation avec modalites	Other	H	54	1	0	1	0	0	1	N/A	8	4	1	1	Unspecified	Multiple: Personality Disorder; Substance Use Disorder	0	1	1	0	1	Non-précisé	1	1	0	0	0	1	0	1	0	0	1	1	1	0	1	2	2	Assault (ss. 265-268); Fail to Comply with Probation Order (s. 733.1); Theft (ss. 322-334)	0	0
1	1	1	1	1	N/A	Aggravated Assault (s. 268); Assault (ss. 265-268); Assault with a Weapon (s. 267)	tribunal judiciaire: detention avec modalites	Other	H	25	0	0	1	0	0	1	360	6	2	2	2	Schizophrenia	Substance Use Disorder	0	1	1	0	2	Non-précisé	0	0	1	0	0	0	0	0	0	0	1	1	1	0	1	Partiel	2	Other/Unspecified	0	0
1	0	0	1	0	N/A	Criminal Harassment (s. 264); Uttering Threats (s. 264.1)	Liberation avec modalites	Unspecified	H	non-précisé	2	0	1	0	1	0	0	2	2	2	0	Unspecified	Substance Use Disorder	0	1	1	0	2	Non-précisé	0	0	0	0	0	0	0	0	0	0	1	1	0	0	0	Partiel	2	Other/Unspecified	0	0
1	1	0	1	0	2017	Mischief (s. 430); Theft (ss. 322-334); Weapons Offence (various)	Detention avec modalites	Suivre recommandation psychiatre	H	40	0	2	1	2	0	1	360	13	9	1	1	Unspecified	Substance Use Disorder	0	0	1	1	2	Non-précisé	0	0	0	0	0	0	0	0	0	0	1	1	1	0	0	Partiel	2	Fail to Comply with Probation Order (s. 733.1); Intimidation (s. 423); Uttering Threats (s. 264.1)	0	0
1	1	0	0	0	2020	Assault (ss. 265-268); Mischief (s. 430); Theft (ss. 322-334); Weapons Offence (various)	Detention avec modalites	Detention stricte	H	42	0	2	1	2	0	1	1642	23	2	2	0	Unspecified	Multiple: Personality Disorder; Substance Use Disorder	0	1	1	1	1	Non-précisé	1	0	1	0	0	0	1	1	0	0	1	1	1	0	1	2	2	Other/Unspecified	0	0
1	1	1	1	0	2021	Mischief (s. 430); Theft (ss. 322-334)	Liberation avec modalites	Other	H	27	0	0	1	0	1	1	90	4	4	0	0	Schizophrenia	Substance Use Disorder	0	1	1	1	1	Non-précisé	0	1	1	0	0	0	0	0	0	0	1	1	0	0	0	Partiel	2	Other/Unspecified	0	0
1	1	0	0	0	2020	Assault (ss. 265-268); Weapons Offence (various)	Detention avec modalites	Other	H	70	1	0	1	0	0	1	777	7	2	2	0	Unspecified	Anxiety / Trauma	0	1	0	0	2	Non-précisé	1	1	1	0	0	1	0	0	0	0	1	1	0	0	0	Absent	2	Assault (ss. 265-268); Assault with a Weapon (s. 267); Fail to Comply with Probation Order (s. 733.1); Possession Offence (various)	0	0
1	1	1	1	0	2012	Fail to Comply with Probation Order (s. 733.1); Theft (ss. 322-334)	Liberation avec modalites	Liberation inconditionnelle	H	36	0	0	1	0	0	0	0	20	2	1	1	Schizoaffective Disorder	Personality Disorder	0	1	1	1	1	Non-précisé	1	0	0	0	0	0	0	0	0	0	1	1	1	0	1	2	2	Assault (ss. 265-268); Fail to Comply with Probation Order (s. 733.1); Possession Offence (various); Uttering Threats (s. 264.1); Weapons Offence (various)	0	0
1	1	0	1	0	2000	Aggravated Assault (s. 268); Assault (ss. 265-268); Criminal Harassment (s. 264); Theft (ss. 322-334); Weapons Offence (various)	Liberation avec modalites	Other	H	61	0	0	1	0	1	0	0	43	2	1	0	Schizophrenia	Unspecified	0	0	0	0	2	Non-précisé	1	1	0	0	0	1	0	0	0	0	1	1	0	0	0	2	2	Assault (ss. 265-268); Fail to Comply (various); Fail to Comply with Probation Order (s. 733.1); Fail to Comply with Release Order (s. 145); Possession Offence (various); Uttering Threats (s. 264.1)	0	0
1	1	1	1	0	2021	Assault (ss. 265-268); Mischief (s. 430); Uttering Threats (s. 264.1)	Liberation avec modalites	Liberation inconditionnelle	H	29	1	0	1	0	0	0	0	3	2	0	0	Schizoaffective Disorder	Substance Use Disorder	0	1	1	0	2	Non-précisé	0	1	1	0	0	0	0	0	0	0	1	1	0	0	0	2	2	Other/Unspecified	0	0
1	1	0	1	0	2021	Assault (ss. 265-268); Mischief (s. 430); Uttering Threats (s. 264.1)	Liberation avec modalites	Other	H	21	0	0	1	0	1	0	0	2	1	2	0	Bipolar Disorder, Unspecified; Cannabis Use Disorder	Unspecified	1	1	1	0	2	Non-précisé	0	0	0	0	0	0	0	0	0	0	1	1	1	0	0	Absent	2	Other/Unspecified	0	0
1	1	0	1	0	2016	Assault (ss. 265-268); Uttering Threats (s. 264.1)	Detention avec modalites	Detention stricte	H	27	0	2	1	2	2	1	816	10	7	1	0	Unspecified	Multiple: Personality Disorder; Substance Use Disorder	0	0	1	1	1	Non-précisé	0	1	0	0	0	0	1	0	0	0	1	1	1	0	1	Absent	2	Assault (ss. 265-268); Fail to Comply with Probation Order (s. 733.1); Obstruct Peace Officer (s. 129); Possession Offence (various); Uttering Threats (s. 264.1)	0	0
1	1	0	0	0	2022	Assault (ss. 265-268); Mischief (s. 430); Weapons Offence (various)	Tribunal judiciaire: Liberation avec modalites	Suivre recommandation psychiatre	F	43	1	0	1	0	1	0	0	12	3	0	0	Bipolar Disorder, Unspecified; Bipolar I Disorder; Schizoaffective Disorder; Stimulant Use Disorder (Amphetamine-Type)	Unspecified	0	0	0	0	1	Non-précisé	0	1	0	0	0	0	0	0	0	0	1	1	0	0	0	Pauvre	2	Other/Unspecified	0	0
1	0	1	1	0	2021	Fail to Comply with Probation Order (s. 733.1); Theft (ss. 322-334)	Liberation avec modalites	Other	H	30	0	2	1	1	2	1	N/A	10	2	2	0	Schizoaffective Disorder	Substance Use Disorder	0	1	1	1	1	Non-précisé	0	0	0	0	0	0	0	0	0	0	1	1	1	0	0	Absent	2	Assault (ss. 265-268); Fail to Comply (various); Fail to Comply with Probation Order (s. 733.1); Fail to Comply with Release Order (s. 145); Possession Offence (various); Theft (ss. 322-334); Uttering Threats (s. 264.1)	0	0
1	0	0	1	0	2021	Criminal Harassment (s. 264); Fail to Comply with Probation Order (s. 733.1); Mischief (s. 430)	Liberation avec modalites	Unspecified	H	62	0	1	0	0	0	0	0	17	1	2	0	Psychotic Disorder, Unspecified	Multiple: Personality Disorder; Substance Use Disorder	0	0	0	0	1	Non-précisé	0	0	0	0	0	0	1	0	0	0	1	1	0	0	0	2	2	Fail to Comply (various); Fail to Comply with Probation Order (s. 733.1); Mischief (s. 430); Possession Offence (various); Uttering Threats (s. 264.1)	0	0
1	1	1	1	0	2021	Assault (ss. 265-268)	Detention avec modalites	Suivre recommandation psychiatre	H	33	0	2	1	1	0	1	N/A	17	2	1	2	Unspecified	Multiple: Personality Disorder; Substance Use Disorder	0	0	1	1	1	Non-précisé	0	0	0	0	0	0	0	0	0	0	1	1	1	0	1	2	2	Assault (ss. 265-268); Fail to Comply with Probation Order (s. 733.1); Fail to Comply with Release Order (s. 145); Mischief (s. 430); Uttering Threats (s. 264.1)	0	0
1	0	0	0	1	2022	Mischief (s. 430)	tribunal judiciaire: detention sans details	Unspecified	H	44	1	2	0	0	0	1	N/A	7	2	2	0	Schizoaffective Disorder	Multiple: Personality Disorder; Substance Use Disorder	0	0	0	1	1	Non-précisé	1	1	0	0	0	0	0	1	0	0	1	1	0	0	0	Partiel	2	Assault (ss. 265-268); Fail to Comply (various); Fail to Comply with Probation Order (s. 733.1); Fail to Comply with Release Order (s. 145); Possession Offence (various); Theft (ss. 322-334); Uttering Threats (s. 264.1)	0	0
1	1	1	1	0	2020	Assault (ss. 265-268); Fail to Comply with Probation Order (s. 733.1)	Liberation avec modalites	Other	H	59	1	2	0	0	0	1	N/A	21	2	2	2	Unspecified	Multiple: Neurodevelopmental Disorder; Personality Disorder; Substance Use Disorder	0	0	0	0	0	Non-précisé	1	1	0	0	0	0	0	0	0	0	1	1	0	0	0	Absent	Pauvre	Other/Unspecified	0	0
1	1	0	1	0	2021	Other/Unspecified	Liberation avec modalites	Suivre recommandation psychiatre	H	76	0	2	0	0	0	0	0	44	2	0	0	Unspecified	Multiple: Anxiety / Trauma; Neurocognitive / Organic; Personality Disorder	0	0	0	0	2	Non-précisé	1	1	0	0	0	0	0	0	0	0	1	1	0	0	0	2	2	Other/Unspecified	0	0
1	1	0	1	0	2018	Assault (ss. 265-268); Assault with a Weapon (s. 267); Fail to Comply with Probation Order (s. 733.1); Obstruct Peace Officer (s. 129); Theft (ss. 322-334); Weapons Offence (various)	Detention avec modalites	Other	F	41	0	1	1	0	2	0	0	15	2	2	0	Psychotic Disorder, Unspecified; Schizoaffective Disorder	Multiple: Personality Disorder; Substance Use Disorder	0	0	1	0	1	Non-précisé	1	1	0	0	0	0	0	0	0	0	1	1	0	0	0	Partiel	2	Assault (ss. 265-268); Uttering Threats (s. 264.1)	0	0
1	1	0	1	1	2016	Aggravated Assault (s. 268); Assault (ss. 265-268)	Liberation avec modalites	Other	F	31	0	1	1	0	0	0	0	11	7	1	0	Schizoaffective Disorder	Multiple: Personality Disorder; Substance Use Disorder	0	1	1	1	2	Non-précisé	1	1	1	0	0	0	0	1	0	0	1	1	0	0	0	Absent	2	Assault (ss. 265-268); Assault with a Weapon (s. 267); Fail to Comply (various); Fail to Comply with Probation Order (s. 733.1); Fail to Comply with Release Order (s. 145); Possession Offence (various)	0	0
1	1	1	0	0	2022	Aggravated Assault (s. 268); Assault (ss. 265-268); Weapons Offence (various)	Tribunal judiciaire: detention avec modalites	Detention stricte	H	22	0	1	1	0	0	1	N/A	1	1	0	1	Schizophrenia	Unspecified	0	1	0	0	2	Non-précisé	1	1	1	0	0	0	1	0	0	0	1	1	0	1	0	2	2	Other/Unspecified	0	0
1	1	1	1	0	2022	Criminal Harassment (s. 264)	Detention avec modalites	Other	F	24	0	2	1	1	0	1	N/A	9	8	0	1	Psychotic Disorder, Unspecified	Multiple: Personality Disorder; Substance Use Disorder	0	1	1	1	1	Non-précisé	0	0	0	0	0	0	1	0	0	0	1	1	0	0	1	2	2	Other/Unspecified	0	1
1	1	1	1	0	2020	Theft (ss. 322-334)	Liberation avec modalites	Liberation avec modalites	H	48	0	2	1	2	0	1	N/A	10	2	2	1	Schizoaffective Disorder; Schizophrenia	Multiple: Personality Disorder; Substance Use Disorder	1	0	0	1	2	Non-précisé	0	1	1	0	0	1	1	1	0	0	1	1	1	0	1	Absent	2	Other/Unspecified	0	0
1	1	0	1	0	2021	Assault (ss. 265-268); Obstruct Peace Officer (s. 129); Theft (ss. 322-334); Uttering Threats (s. 264.1); Weapons Offence (various)	Detention avec modalites	Liberation inconditionnelle	F	58	0	1	1	0	0	0	0	27	2	2	1	Unspecified	Unspecified	0	0	1	1	2	Non-précisé	1	1	0	0	0	0	0	0	0	0	1	1	0	0	0	2	2	Other/Unspecified	0	0
1	1	0	1	0	2019	Other/Unspecified	Liberation avec modalites	Unspecified	F	non-précisé	2	0	1	0	0	0	0	2	2	1	0	Unspecified	Multiple: Personality Disorder; Substance Use Disorder	0	0	0	1	2	Non-précisé	0	0	0	0	0	0	0	1	0	0	1	1	1	0	0	Pauvre	2	Assault (ss. 265-268); Assault with a Weapon (s. 267); Fail to Comply with Probation Order (s. 733.1); Fail to Comply with Release Order (s. 145); Obstruct Peace Officer (s. 129); Possession Offence (various); Theft (ss. 322-334); Uttering Threats (s. 264.1)	0	0
1	1	0	1	0	2020	Assault (ss. 265-268)	Liberation avec modalites	Suivre recommandation psychiatre	H	28	0	0	1	0	1	0	0	16	1	2	0	Schizophrenia	Other/Unspecified	0	0	0	1	2	Non-précisé	1	1	1	0	0	1	0	0	0	0	1	1	0	0	0	Partiel	2	Fail to Comply (various); Fail to Comply with Probation Order (s. 733.1); Fail to Comply with Release Order (s. 145); Mischief (s. 430); Possession Offence (various)	0	0
1	0	0	1	0	2022	Assault (ss. 265-268); Criminal Harassment (s. 264); Fail to Comply with Probation Order (s. 733.1); Mischief (s. 430); Uttering Threats (s. 264.1)	tribunal judiciaire: detention sans precision (Le tribunal judiciaire, en rendant sa decision, a ordonne que l’accuse soit detenu a l’Hopital A et l’a refere devant la Commission sous reserve des conditions a etre fixees par la Commission)	Unspecified	H	43	0	2	0	1	0	1	N/A	25	2	1	1	Schizophrenia	Multiple: Personality Disorder; Substance Use Disorder	0	0	1	1	2	Non-précisé	0	0	0	0	0	0	0	0	0	0	1	1	1	0	1	2	2	Assault (ss. 265-268); Break and Enter (s. 348); Fail to Comply (various); Fail to Comply with Probation Order (s. 733.1); Fail to Comply with Release Order (s. 145); Mischief (s. 430); Obstruct Peace Officer (s. 129); Possession Offence (various); Theft (ss. 322-334); Uttering Threats (s. 264.1)	0	0
1	1	0	1	0	2021	Criminal Harassment (s. 264); Mischief (s. 430)	Liberation avec modalites	Suivre recommandation psychiatre	H	45	0	1	1	0	2	0	0	12	6	0	0	Unspecified	Unspecified	0	1	0	0	2	Respiratoire	1	1	0	0	0	0	0	0	0	0	1	1	0	0	0	Bon	Bon	Other/Unspecified	0	0
1	0	0	1	0	2021	Assault (ss. 265-268); Assault with a Weapon (s. 267); Mischief (s. 430); Weapons Offence (various)	Liberation avec modalites	Unspecified	H	54	0	0	2	0	0	0	0	32	9	2	0	Schizoaffective Disorder	Substance Use Disorder	2	1	1	0	2	Autre	1	1	0	0	0	0	1	0	0	0	1	1	0	0	0	Absent	2	Fail to Comply (various); Mischief (s. 430); Possession Offence (various); Theft (ss. 322-334)	0	0
1	1	0	1	0	2019	Assault (ss. 265-268); Mischief (s. 430); Uttering Threats (s. 264.1); Weapons Offence (various)	Detention avec modalites	Suivre recommandation psychiatre	H	28	0	2	2	2	0	1	N/A	11	2	2	0	Cannabis Use Disorder; Schizophrenia; Stimulant Use Disorder (Amphetamine-Type)	Personality Disorder	0	1	1	1	1	Non-précisé	0	0	1	0	0	1	1	0	0	0	1	1	1	0	1	Absent	2	Assault (ss. 265-268); Assault with a Weapon (s. 267); Fail to Comply with Probation Order (s. 733.1); Uttering Threats (s. 264.1)	0	0
1	1	1	0	0	2021	Fail to Comply with Probation Order (s. 733.1); Uttering Threats (s. 264.1)	Detention avec modalites	Other	F	31	0	2	2	2	0	1	N/A	20	2	2	1	Unspecified	Multiple: Mood Disorder; Neurodevelopmental Disorder; Psychotic Disorder; Substance Use Disorder	1	1	1	1	2	Non-précisé	0	0	0	0	0	0	0	0	0	0	1	1	1	0	1	Bon	2	Assault (ss. 265-268); Fail to Comply (various); Fail to Comply with Probation Order (s. 733.1); Fail to Comply with Release Order (s. 145); Uttering Threats (s. 264.1)	0	0
1	1	1	1	0	2021	Mischief (s. 430)	Liberation avec modalites	Other	H	28	0	0	1	0	1	0	0	5	3	0	0	Schizophrenia	Unspecified	0	1	1	0	2	Non-précisé	1	1	0	0	1	0	0	0	0	0	1	1	0	0	0	2	2	Other/Unspecified	0	0
1	1	1	0	0	2022	Assault (ss. 265-268)	premiere audience sans notion de verdict anterieur	Other	H	non-précisé	2	2	0	0	0	1	N/A	2	2	1	1	Psychotic Disorder, Unspecified	Multiple: Personality Disorder; Substance Use Disorder	0	1	0	1	2	Non-précisé	1	1	0	0	0	0	0	0	0	0	1	1	0	0	1	Bon	Bon	Aggravated Assault (s. 268); Assault (ss. 265-268); Fail to Comply with Probation Order (s. 733.1); Fail to Comply with Release Order (s. 145); Homicide (s. 235); Theft (ss. 322-334)	0	0
1	1	1	1	0	2017	Assault (ss. 265-268); Obstruct Peace Officer (s. 129)	Liberation avec modalites	Liberation inconditionnelle	H	35	0	2	1	0	0	0	0	9	2	0	1	Schizophrenia	Unspecified	0	0	0	0	2	Non-précisé	1	1	1	0	0	1	0	0	0	0	1	1	0	0	0	Pauvre	2	Other/Unspecified	0	0
1	1	1	1	0	2020	Assault (ss. 265-268); Weapons Offence (various)	Liberation avec modalites	Suivre recommandation psychiatre	H	65	0	2	2	0	0	0	0	2	20	2	0	Unspecified	Multiple: Neurodevelopmental Disorder; Personality Disorder	0	0	0	0	2	Non-précisé	2	2	0	0	0	0	0	0	0	0	1	1	1	2	2	2	2	Assault (ss. 265-268); Fail to Comply with Probation Order (s. 733.1); Mischief (s. 430); Theft (ss. 322-334)	0	0
1	1	0	0	0	2017	Criminal Harassment (s. 264); Uttering Threats (s. 264.1)	Detention strictre	Other	H	27	0	2	1	0	0	1	N/A	6	5	1	1	Unspecified	Unspecified	1	0	1	0	2	Non-précisé	0	0	1	0	0	1	0	1	0	0	1	1	1	0	0	2	2	Assault (ss. 265-268); Assault with a Weapon (s. 267); Criminal Harassment (s. 264); Forcible Confinement (s. 279(2)); Possession Offence (various); Theft (ss. 322-334); Uttering Threats (s. 264.1)	0	0
1	1	0	1	0	2021	Mischief (s. 430); Theft (ss. 322-334)	Liberation avec modalites	Other	F	40	1	0	1	0	2	0	0	3	1	2	0	Cannabis Use Disorder; Stimulant Use Disorder (Amphetamine-Type); Stimulant Use Disorder (Cocaine)	Multiple: Personality Disorder; Psychotic Disorder	1	0	0	1	2	Non-précisé	1	1	1	0	0	0	1	0	0	0	1	1	0	0	0	2	2	Possession Offence (various)	0	0
1	1	1	1	0	2017	Assault (ss. 265-268); Obstruct Peace Officer (s. 129)	Liberation avec modalites	Suivre recommandation psychiatre	H	45	0	0	1	0	0	0	0	23	2	2	1	Unspecified	Unspecified	0	0	1	0	2	Non-précisé	1	1	0	0	0	0	0	0	0	0	1	1	0	0	0	2	2	Possession Offence (various)	0	0
1	1	1	0	0	2013	Other/Unspecified	Detention avec modalites	Other	F	non-précisé	2	2	1	0	2	1	N/A	2	2	1	1	Unspecified	Multiple: Personality Disorder; Substance Use Disorder	0	1	1	1	2	Non-précisé	1	1	0	0	0	1	0	0	0	0	1	1	0	0	0	Partiel	2	Fail to Comply with Probation Order (s. 733.1); Fail to Comply with Release Order (s. 145); Obstruct Peace Officer (s. 129); Possession Offence (various); Theft (ss. 322-334); Uttering Threats (s. 264.1)	1	0
1	1	1	1	0	2016	Criminal Harassment (s. 264)	Liberation avec modalites	Suivre recommandation psychiatre	H	45	0	1	1	0	1	0	0	16	9	2	1	Schizophrenia	Multiple: Personality Disorder; Substance Use Disorder	0	0	1	1	2	Musculo-squelettique; Traumatisme craniocerebral/TBI	1	1	0	0	0	1	1	0	0	0	1	1	1	0	1	2	2	Fail to Comply (various); Fail to Comply with Probation Order (s. 733.1); Mischief (s. 430); Possession Offence (various); Theft (ss. 322-334); Uttering Threats (s. 264.1)	0	0
1	1	0	1	0	2018	Assault (ss. 265-268); Obstruct Peace Officer (s. 129); Theft (ss. 322-334); Weapons Offence (various)	Liberation avec modalites	Suivre recommandation psychiatre	H	46	1	0	1	0	0	0	0	18	2	2	0	Schizoaffective Disorder	Unspecified	0	0	0	0	2	Non-précisé	1	1	1	0	0	0	1	1	0	0	1	1	0	0	0	2	2	Other/Unspecified	0	0
1	1	0	1	1	2020	Assault (ss. 265-268)	Liberation avec modalites	Other	H	42	0	0	1	0	0	0	0	14	3	2	0	Psychotic Disorder, Unspecified; Schizoaffective Disorder	Multiple: Personality Disorder; Substance Use Disorder	0	1	1	0	2	Non-précisé	1	1	0	0	0	0	0	0	0	0	1	1	0	0	0	Absent	2	Fail to Comply (various); Possession Offence (various)	0	0
1	1	1	1	0	2022	Theft (ss. 322-334)	tribunal judiciaire: detention stricte	Other	H	26	0	2	0	1	0	1	N/A	7	8	2	1	Schizophrenia	Substance Use Disorder	1	1	1	0	2	Non-précisé	0	0	1	0	0	0	0	1	0	0	1	1	0	0	0	Absent	2	Other/Unspecified	1	1
1	1	1	1	0	2020	Assault (ss. 265-268)	Detention avec modalites	Detention stricte	F	33	0	2	1	0	0	1	N/A	12	2	2	0	Unspecified	Multiple: Personality Disorder; Substance Use Disorder	0	0	0	0	1	Non-précisé	1	1	1	0	0	0	0	0	0	0	1	1	0	0	0	Partiel	2	Other/Unspecified	0	0
1	0	0	1	0	2018	Criminal Harassment (s. 264); Mischief (s. 430)	Liberation avec modalites	Unspecified	H	32	1	2	0	2	0	0	0	15	6	1	1	Cannabis Use Disorder; Stimulant Use Disorder (Cocaine)	Multiple: Personality Disorder; Psychotic Disorder	0	1	1	1	2	Non-précisé	0	0	0	0	0	1	0	0	0	0	1	1	1	1	1	Absent	2	Fail to Comply (various); Fail to Comply with Probation Order (s. 733.1); Fail to Comply with Release Order (s. 145); Mischief (s. 430); Possession Offence (various); Theft (ss. 322-334)	1	0
1	1	0	1	0	2022	Other/Unspecified	premiere audience: cour l'a place sous liberation avec modalites	Other	H	non-précisé	2	2	2	2	2	0	0	0	0	2	2	Unspecified	Unspecified	0	1	0	0	2	Non-précisé	1	1	0	0	0	0	0	0	0	0	1	1	0	2	2	Bon	Bon	Other/Unspecified	2	2
1	1	1	1	0	2020	Fail to Comply with Probation Order (s. 733.1)	Detention avec modalites	Liberation inconditionnelle	H	27	0	2	2	2	0	0	0	19	2	1	0	Schizophrenia	Multiple: Neurodevelopmental Disorder; Personality Disorder; Substance Use Disorder	0	1	1	1	1	Non-précisé	0	0	0	0	0	0	0	0	0	0	1	1	0	0	1	2	2	Fail to Comply with Release Order (s. 145)	0	0
1	1	1	1	0	2022	Assault (ss. 265-268); Obstruct Peace Officer (s. 129); Theft (ss. 322-334)	Detention avec modalites	Suivre recommandation psychiatre	F	23	0	2	1	2	0	0	0	2	1	0	0	Psychotic Disorder, Unspecified	Substance Use Disorder	0	0	0	0	2	Non-précisé	1	1	0	0	0	0	0	0	0	0	1	1	0	0	0	2	2	Other/Unspecified	0	0
1	1	1	1	0	2021	Assault (ss. 265-268); Criminal Harassment (s. 264)	Liberation avec modalites	Other	H	45	0	1	1	0	0	0	0	23	3	2	0	Schizoaffective Disorder	Personality Disorder	0	1	0	0	2	Autre	1	1	0	0	0	0	0	0	0	0	0	1	0	0	0	Bon	2	Other/Unspecified	0	0
1	1	0	1	1	2022	Other/Unspecified	Le tribunal judiciaire, en rendant sa decision, a ordonne que l’accuse soit libere sous reserve de demeurer dans la ressource d’hebergement A. L’accuse est sous le coup d’une ordonnance de traitement et d’hebergement contre son gre d’une duree de deux ans. (Jugement du 25 mai 2022)	Suivre recommandation psychiatre	H	55	0	2	1	2	0	0	0	31	9	2	0	Schizoaffective Disorder	Unspecified	0	0	1	0	2	Non-précisé	1	1	0	0	0	0	0	0	0	0	1	1	0	0	0	Bon	2	Unspecified	0	0
1	0	0	1	1	2021	Assault (ss. 265-268)	liberation avec modalites	Unspecified	H	non-précisé	2	0	1	0	1	0	0	2	2	2	0	Unspecified	Substance Use Disorder	0	1	0	0	2	Neurodéveloppemental/Psychiatrique; Traumatisme craniocerebral/TBI	1	1	0	0	0	0	0	0	0	0	1	1	0	0	0	2	2	Unspecified	0	0
1	0	0	1	0	2020	Other/Unspecified	Liberation avec modalites	Other	H	38	0	1	1	0	0	0	0	4	2	2	2	Unspecified	Multiple: Anxiety / Trauma; Neurocognitive / Organic; Neurodevelopmental Disorder; Substance Use Disorder	0	0	0	0	2	Non-précisé	0	1	0	0	0	0	1	0	0	0	1	1	0	0	0	Absent	2	Other/Unspecified	0	0
1	1	0	1	0	2018	Break and Enter (s. 348)	Liberation avec modalites	Liberation inconditionnelle	H	non-précisé	2	2	1	1	0	0	N/A	2	2	1	1	Schizophrenia	Unspecified	1	0	1	1	2	Non-précisé	0	0	0	0	0	0	0	0	0	0	1	1	1	0	1	2	2	Other/Unspecified	1	1
1	1	0	1	0	2011	Assault (ss. 265-268); Uttering Threats (s. 264.1); Weapons Offence (various)	Liberation avec modalites	Suivre recommandation psychiatre	H	6	2	2	2	2	0	2	0	2	2	2	0	Unspecified	Unspecified	0	0	0	0	2	Oncologie	1	1	0	0	0	0	0	0	0	0	1	1	1	0	1	Absent	2	Assault (ss. 265-268)	0	0
1	1	0	1	0	2016	Fail to Comply with Probation Order (s. 733.1)	Liberation avec modalites	Other	H	52	0	2	1	2	0	2	0	31	2	2	1	Schizophrenia	Multiple: Neurocognitive / Organic; Neurodevelopmental Disorder; Personality Disorder; Substance Use Disorder	0	1	0	1	1	Non-précisé	0	0	1	0	0	0	0	0	0	0	1	1	1	1	1	2	2	Assault (ss. 265-268); Assault with a Weapon (s. 267); Uttering Threats (s. 264.1)	0	0
1	0	0	0	1	2022	Other/Unspecified	tribunal judiciaire: detenu avec modalites	Unspecified	H	38	1	2	1	2	0	1	N/A	9	2	0	1	Psychotic Disorder, Unspecified	Personality Disorder	0	0	0	0	2	Non-précisé	1	1	0	0	0	0	0	0	0	0	1	1	0	0	0	2	2	Other/Unspecified	0	0
1	1	1	1	0	2022	Fail to Comply with Probation Order (s. 733.1); Uttering Threats (s. 264.1)	tribunal judiciaire: liberation avec modalites	Suivre recommandation psychiatre	H	33	0	0	1	0	1	0	0	19	1	2	1	Unspecified	Multiple: Personality Disorder; Substance Use Disorder	0	0	1	0	2	Genetique/Congenital	1	1	0	0	0	0	0	1	0	0	1	1	0	0	0	2	Bon	Assault (ss. 265-268); Assault with a Weapon (s. 267); Fail to Comply (various); Possession Offence (various)	0	0
1	1	0	1	0	2022	Assault (ss. 265-268); Mischief (s. 430)	cour criminelle: liberation avec modalites	Liberation inconditionnelle	H	37	2	0	1	0	0	0	0	4	2	0	0	Unspecified	Personality Disorder	0	0	0	0	2	Non-précisé	1	0	0	0	0	0	0	0	0	0	1	1	0	0	0	Absent	2	Other/Unspecified	0	0
1	1	1	1	0	2021	Criminal Harassment (s. 264)	Liberation avec modalites	Liberation inconditionnelle	H	45	0	1	1	0	1	0	0	2	10	0	0	Psychotic Disorder, Unspecified; Schizophrenia	Unspecified	0	0	0	0	2	Non-précisé	1	1	0	0	0	0	0	0	0	0	1	1	0	0	0	2	2	Other/Unspecified	0	0
1	1	0	1	0	2022	Assault (ss. 265-268)	Detention avec modalites	Suivre recommandation psychiatre	H	22	0	2	1	2	1	1	N/A	3	6	1	0	Schizophrenia	Substance Use Disorder	0	1	1	1	2	Non-précisé	1	1	1	0	0	0	0	0	0	0	1	1	0	0	0	Bon	2	Other/Unspecified	0	0
1	1	0	1	1	2020	Criminal Harassment (s. 264); Fail to Comply with Probation Order (s. 733.1)	Detention avec modalites	Other	H	30	0	2	1	2	0	1	N/A	0	1	2	0	Schizophrenia	Personality Disorder	0	0	0	0	2	Non-précisé	1	1	0	0	0	0	0	0	0	0	1	1	0	0	0	Pauvre	Pauvre	Other/Unspecified	0	0
1	1	1	1	0	2019	Assault (ss. 265-268); Uttering Threats (s. 264.1)	Liberation avec modalites	Other	H	25	0	2	1	2	0	0	0	2	2	2	0	Psychotic Disorder, Unspecified	Other/Unspecified	0	0	0	0	2	Gastro-intestinal	0	1	1	0	0	0	0	0	0	0	0	1	0	0	0	Absent	2	Other/Unspecified	0	0
1	0	0	0	0	2022	Other/Unspecified	tribunal judiciaire: liberation avec modalites	Unspecified	H	40	1	0	1	0	0	0	0	3	3	2	0	Unspecified	Substance Use Disorder	2	1	1	0	1	Non-précisé	0	0	0	0	0	0	0	0	0	0	1	1	0	0	0	2	2	Other/Unspecified	0	0
1	1	0	0	1	2021	Assault (ss. 265-268); Weapons Offence (various)	Detention avec modalites	Suivre recommandation psychiatre	H	30	0	2	1	2	1	1	N/A	10	5	0	0	Schizophrenia	Other/Unspecified	0	1	0	0	1	Non-précisé	1	1	0	0	0	1	0	0	0	0	1	1	0	0	0	2	2	Other/Unspecified	0	0
1	0	0	1	0	2015	Assault (ss. 265-268)	Liberation avec modalites	Unspecified	H	50	0	1	1	0	0	0	0	29	2	2	0	Schizophrenia	Substance Use Disorder	0	0	1	1	2	Non-précisé	0	0	0	0	0	0	0	0	0	0	1	1	0	0	0	Absent	2	Fail to Comply (various); Fail to Comply with Probation Order (s. 733.1); Possession Offence (various)	0	0
1	0	0	1	0	2022	Other/Unspecified	Detention avec modalites	Unspecified	H	38	0	2	1	2	0	0	0	15	2	1	0	Schizophrenia	Multiple: Neurodevelopmental Disorder; Substance Use Disorder	0	1	1	1	1	Non-précisé	1	1	0	0	0	0	0	0	0	0	1	1	0	0	0	2	2	Possession Offence (various); Uttering Threats (s. 264.1)	0	0
1	1	0	1	0	2007	Assault (ss. 265-268); Assault with a Weapon (s. 267); Criminal Harassment (s. 264); Fail to Comply with Probation Order (s. 733.1); Weapons Offence (various)	Detention strictre	Other	H	non-précisé	2	2	2	2	0	1	N/A	2	2	2	0	Schizophrenia	Multiple: Personality Disorder; Substance Use Disorder	0	0	0	0	1	Non-précisé	1	1	0	0	0	0	0	0	0	0	1	1	1	0	1	2	2	Other/Unspecified	0	0
1	1	1	1	0	2021	Other/Unspecified	Liberation avec modalites	Other	H	18	0	2	2	2	0	2	0	10	2	0	0	Unspecified	Neurodevelopmental Disorder	0	1	0	0	2	Non-précisé	1	1	0	0	0	0	0	0	0	0	1	1	0	0	0	2	2	Other/Unspecified	0	0
1	1	0	1	0	2022	Assault (ss. 265-268); Criminal Harassment (s. 264); Uttering Threats (s. 264.1)	tribunal judiciaire: tribunal judiciaire ordonnait a l’accuse de demeurer a l'endroit approuve par l'equipe traitante, poursuivre son suivi avec le Dr. Mahrez et prendre la medication prescrite	Detention avec modalites	H	30	0	2	1	1	0	1	N/A	10	14	2	0	Psychotic Disorder, Unspecified	Multiple: Anxiety / Trauma; Personality Disorder; Substance Use Disorder	0	0	1	1	2	Non-précisé	0	0	1	0	1	0	0	0	0	1	1	1	0	0	0	2	2	Assault (ss. 265-268); Break and Enter (s. 348); Fail to Comply (various); Fail to Comply with Release Order (s. 145); Possession Offence (various); Uttering Threats (s. 264.1)	0	0
1	1	0	1	0	2000	Assault (ss. 265-268); Criminal Harassment (s. 264); Fail to Comply with Probation Order (s. 733.1); Mischief (s. 430); Obstruct Peace Officer (s. 129); Uttering Threats (s. 264.1)	Liberation avec modalites	Other	H	43	0	2	1	0	0	0	0	26	9	2	0	Schizoaffective Disorder	Substance Use Disorder	0	0	1	1	2	Non-précisé	1	1	0	0	0	0	0	0	0	0	2	1	0	0	0	2	2	Other/Unspecified	0	0
1	1	0	1	1	2016	Assault (ss. 265-268); Theft (ss. 322-334); Weapons Offence (various)	Liberation avec modalites	Other	H	45	2	2	1	0	0	0	0	27	9	0	0	Schizophrenia	Substance Use Disorder	0	1	1	1	1	Non-précisé	0	1	1	0	0	1	1	0	0	0	1	1	0	0	0	2	2	Other/Unspecified	0	0
1	0	0	1	0	2020	Assault (ss. 265-268)	en raison des absences repetees de l’accuse aux rencontres de suivi, il etait impossible pour le psychiatre traitant de proceder a une evaluation complete de son etat mental. Par consequent, une ordonnance d’evaluation a ete emise par la Commission. Il a ainsi ete conduit par les policiers a l’urgence de l’hopital actuel, puis transfere aux soins intensifs psychiatriques ou il est demeure depuis.…	Unspecified	H	41	0	2	2	0	0	1	N/A	15	8	2	0	Schizophrenia	Unspecified	0	1	1	0	1	Non-précisé	0	0	0	0	0	0	1	0	0	0	0	1	1	0	1	Absent	2	Assault (ss. 265-268)	0	0
1	1	1	1	0	2018	Fail to Comply with Probation Order (s. 733.1); Theft (ss. 322-334)	Liberation avec modalites	Other	H	43	0	2	1	0	0	0	0	23	2	2	0	Schizophrenia	Multiple: Personality Disorder; Substance Use Disorder	0	0	0	1	1	Non-précisé	1	0	0	0	0	0	1	0	0	0	1	1	0	0	0	Absent	2	Assault (ss. 265-268); Fail to Comply with Probation Order (s. 733.1); Possession Offence (various); Trespass at Night (s. 177); Uttering Threats (s. 264.1)	0	0
1	1	0	1	0	2015	Assault (ss. 265-268); Assault with a Weapon (s. 267); Uttering Threats (s. 264.1); Weapons Offence (various)	Detention non specifique 'Lors de la derniere audience ayant eu lieu le 15 novembre 2021, la Commission a ordonne la detention de Monsieur au CIUSSS A (Hopital A) et apres transfert a l’Institut A (I[A]). La Commission a egalement ordonne a l’accuse de ne pas communiquer directement ou indirectement avec les membres de sa famille immediate sauf si ces derniers initiaient les contacts. La Commissi…	Detention stricte	H	27	0	2	1	2	0	1	N/A	11	9	1	2	Schizophrenia	Multiple: Neurodevelopmental Disorder; Personality Disorder; Substance Use Disorder	0	0	1	1	2	Non-précisé	0	1	0	0	0	1	0	0	0	0	1	1	0	0	0	Partiel	2	Assault (ss. 265-268); Assault with a Weapon (s. 267); Fail to Comply with Probation Order (s. 733.1); Fail to Comply with Release Order (s. 145); Mischief (s. 430); Possession Offence (various); Theft (ss. 322-334); Uttering Threats (s. 264.1)	0	0
1	1	1	1	0	2016	Assault (ss. 265-268); Uttering Threats (s. 264.1); Weapons Offence (various)	Liberation avec modalites	Other	F	44	1	2	1	0	1	0	0	23	29	2	0	Schizophrenia	Substance Use Disorder	0	1	0	0	2	Infectieux	1	1	0	0	0	0	0	0	0	0	1	1	0	0	0	2	2	Assault (ss. 265-268); Fail to Comply with Release Order (s. 145); Possession Offence (various)	0	0
1	1	0	1	0	1991	Theft (ss. 322-334); Uttering Threats (s. 264.1)	Liberation avec modalites	Other	H	60	0	2	1	0	0	1	N/A	45	19	1	1	Schizoaffective Disorder	Multiple: Anxiety / Trauma; Substance Use Disorder	1	1	1	1	2	Non-précisé	0	0	0	0	0	0	0	1	0	0	1	1	1	0	1	Partiel	2	Assault (ss. 265-268); Assault with a Weapon (s. 267); Fail to Comply with Probation Order (s. 733.1); Mischief (s. 430); Possession Offence (various); Theft (ss. 322-334)	0	0
1	1	1	1	0	2022	Other/Unspecified	Liberation avec modalites	Other	H	31	0	0	1	0	0	0	0	8	3	2	0	Schizoaffective Disorder	Substance Use Disorder	0	1	1	0	1	Non-précisé	1	1	0	0	0	0	1	0	0	0	1	1	0	0	0	2	2	Assault (ss. 265-268); Fail to Comply (various); Fail to Comply with Probation Order (s. 733.1); Fail to Comply with Release Order (s. 145); Possession Offence (various)	0	0
1	1	1	1	0	2022	Criminal Harassment (s. 264)	tribunal judiciaire: a ordonne la detention de l’accuse a l’hopital A et delegue a son directeur les pouvoirs a l’egard des restrictions de la liberte de l’accuse, de leurs modalites et des conditions qui s’y rattachent.	Unspecified	H	27	0	2	1	0	0	1	N/A	11	19	2	1	Schizoaffective Disorder	Personality Disorder	0	1	0	0	1	Non-précisé	0	0	0	0	0	0	0	0	0	0	1	1	1	0	1	Pauvre	2	Assault (ss. 265-268); Criminal Harassment (s. 264)	0	0
1	1	0	1	0	2012	Assault (ss. 265-268); Fail to Comply with Probation Order (s. 733.1); Mischief (s. 430); Theft (ss. 322-334); Weapons Offence (various)	Detention avec modalites	Suivre recommandation psychiatre	H	31	0	2	1	2	0	1	N/A	19	2	2	0	Schizoaffective Disorder	Multiple: Personality Disorder; Substance Use Disorder	0	0	1	1	0	Non-précisé	1	1	0	0	0	0	0	0	0	0	1	1	0	0	0	2	2	Assault (ss. 265-268); Fail to Comply (various); Fail to Comply with Probation Order (s. 733.1); Fail to Comply with Release Order (s. 145); Obstruct Peace Officer (s. 129); Possession Offence (various); Uttering Threats (s. 264.1)	0	0
1	1	1	0	1	N/A	Other/Unspecified	Liberation avec modalites	Suivre recommandation psychiatre	H	27	0	0	1	0	0	0	0	19	2	2	1	Unspecified	Other/Unspecified	0	0	0	0	2	Non-précisé	1	1	0	0	0	0	0	0	0	0	1	1	1	0	1	2	2	Assault (ss. 265-268)	0	0
1	1	0	1	1	2019	Break and Enter (s. 348); Criminal Harassment (s. 264); Theft (ss. 322-334)	Detention avec modalites	Other	H	39	0	2	1	2	0	2	0	29	15	1	1	Bipolar Disorder, Unspecified; Bipolar I Disorder	Multiple: Personality Disorder; Substance Use Disorder	0	0	1	1	2	Non-précisé	0	0	0	0	0	1	1	1	0	0	1	1	1	0	1	2	2	Other/Unspecified	0	0
1	1	0	1	0	2021	Assault (ss. 265-268); Mischief (s. 430)	Detention avec modalites	Other	H	27	0	2	0	1	0	1	N/A	15	2	1	0	Schizoaffective Disorder	Multiple: Personality Disorder; Substance Use Disorder	1	1	1	1	1	Non-précisé	0	1	0	0	0	0	0	0	0	0	1	1	1	1	1	2	2	Other/Unspecified	0	0
1	1	0	1	0	2021	Break and Enter (s. 348); Mischief (s. 430); Uttering Threats (s. 264.1)	Liberation avec modalites	Other	H	29	1	0	1	0	0	0	0	2	4	1	1	Schizophrenia	Multiple: Personality Disorder; Substance Use Disorder	0	0	1	1	2	Endocrine/Metabolique; Neurologique; Traumatisme craniocerebral/TBI	0	0	0	0	0	0	0	0	0	0	1	1	1	0	1	2	2	Assault (ss. 265-268); Fail to Comply (various); Fail to Comply with Probation Order (s. 733.1); Obstruct Peace Officer (s. 129); Possession Offence (various)	0	0
1	1	1	1	0	2022	Assault (ss. 265-268); Criminal Harassment (s. 264)	Liberation avec modalites	Other	H	39	0	2	1	1	0	1	N/A	14	2	2	1	Schizoaffective Disorder	Substance Use Disorder	0	1	1	1	2	Non-précisé	0	0	0	0	0	0	0	0	0	0	1	1	0	0	0	2	2	Other/Unspecified	0	0
1	1	1	1	0	2022	Assault (ss. 265-268); Criminal Harassment (s. 264)	tribunal judiciaire: ordonne la detention de Madame a l’hopital actuel et interdit a celle-ci de communiquer ou tenter de communiquer directement ou indirectement avec la victime, de ne pas se trouver dans un rayon de 200 m de tout lieu de travail, lieu d’etudes et domicile/residence de la victime et de ne pas se trouver dans un rayon de 25 m de sa personne.	Other	F	26	2	2	1	1	0	1	N/A	5	6	2	1	Schizophrenia	Unspecified	0	1	1	0	2	Rénal/Urologique	0	0	1	1	0	1	1	0	0	0	1	1	1	0	1	Pauvre	2	Assault (ss. 265-268)	0	0
1	1	0	1	0	2019	Other/Unspecified	Liberation avec modalites	Liberation inconditionnelle	H	63	0	2	1	0	0	0	0	39	2	2	0	Bipolar Disorder, Unspecified	Other/Unspecified	0	0	0	0	2	Non-précisé	1	1	0	0	0	0	0	0	0	0	1	1	0	0	1	2	2	Assault (ss. 265-268); Assault with a Weapon (s. 267); Fail to Comply (various); Fail to Comply with Probation Order (s. 733.1); Fail to Comply with Release Order (s. 145); Mischief (s. 430); Obstruct Peace Officer (s. 129); Possession Offence (various); Theft (ss. 322-334); Uttering Threats (s. 264.1)	0	0
1	1	0	1	0	2021	Mischief (s. 430); Weapons Offence (various)	Liberation avec modalites	Suivre recommandation psychiatre	H	28	0	0	1	0	0	0	0	5	1	1	0	Schizophrenia	Substance Use Disorder	0	1	1	0	2	Autre	1	1	0	0	0	0	0	0	0	0	1	1	0	0	0	2	2	Assault (ss. 265-268); Fail to Comply (various); Fail to Comply with Probation Order (s. 733.1); Mischief (s. 430); Obstruct Peace Officer (s. 129); Possession Offence (various); Theft (ss. 322-334); Uttering Threats (s. 264.1)	0	0
1	1	0	1	0	2021	Assault (ss. 265-268)	detention stricte de l’accuse avec possibilite de sorties accompagnees	Other	H	25	0	2	1	1	0	1	N/A	8	7	1	0	Schizophrenia	Other/Unspecified	0	0	1	1	2	Non-précisé	0	0	0	0	0	1	0	0	0	0	1	1	1	0	1	Absent	2	Other/Unspecified	0	0
1	1	1	1	0	2019	Assault (ss. 265-268); Weapons Offence (various)	Liberation avec modalites	Suivre recommandation psychiatre	H	48	0	1	1	0	0	0	0	24	2	2	0	Schizoaffective Disorder; Schizophrenia	Other/Unspecified	0	1	1	0	1	Non-précisé	1	1	0	0	0	0	0	0	0	0	1	1	0	0	0	2	2	Assault (ss. 265-268); Assault with a Weapon (s. 267); Fail to Comply (various); Fail to Comply with Release Order (s. 145); Possession Offence (various)	0	0
1	1	1	1	0	2021	Assault (ss. 265-268); Assault with a Weapon (s. 267); Fail to Comply with Probation Order (s. 733.1); Mischief (s. 430); Weapons Offence (various)	Liberation avec modalites	Other	H	48	1	2	1	2	0	0	0	27	1	2	0	Schizophrenia	Multiple: Personality Disorder; Substance Use Disorder	0	1	0	0	2	Non-précisé	1	1	0	0	0	1	1	0	0	0	1	1	0	0	0	2	2	Assault (ss. 265-268); Assault with a Weapon (s. 267); Fail to Comply (various); Fail to Comply with Probation Order (s. 733.1); Fail to Comply with Release Order (s. 145); Obstruct Peace Officer (s. 129)	0	0
1	0	0	1	0	2015	Other/Unspecified	Liberation avec modalites	Unspecified	H	43	0	2	1	0	1	0	0	24	9	0	0	Unspecified	Multiple: Personality Disorder; Substance Use Disorder	0	1	1	1	2	Non-précisé	1	1	0	0	0	0	0	0	0	0	1	1	0	0	0	2	2	Other/Unspecified	0	0
1	1	0	1	1	2022	Assault (ss. 265-268); Assault with a Weapon (s. 267); Mischief (s. 430); Obstruct Peace Officer (s. 129); Theft (ss. 322-334); Uttering Threats (s. 264.1)	tribunal judiciaire: detention avec modalites	Liberation avec modalites	H	non-précisé	0	2	1	0	0	1	N/A	5	4	1	1	Schizophrenia	Substance Use Disorder	1	1	1	1	2	Non-précisé	0	0	1	0	0	1	1	1	2	2	1	1	1	0	1	Absent	2	Other/Unspecified	1	0
1	1	0	1	1	2022	Fail to Comply with Probation Order (s. 733.1); Mischief (s. 430)	tribunal judiciaire: liberation avec modalites	Detention stricte	H	24	0	2	1	0	0	0	0	14	4	2	1	Schizophrenia	Multiple: Anxiety / Trauma; Substance Use Disorder	0	1	1	1	1	Non-précisé	0	0	1	0	0	1	1	0	0	0	1	1	1	0	1	2	2	Other/Unspecified	0	0
1	1	0	1	0	1998	Assault (ss. 265-268)	Liberation avec modalites	Suivre recommandation psychiatre	H	45	2	2	1	0	0	0	0	27	2	2	0	Schizophrenia	Personality Disorder	0	1	1	1	1	Non-précisé	1	1	0	0	0	1	0	0	0	0	1	1	0	0	0	Partiel	2	Possession Offence (various)	0	0
1	0	0	1	0	2022	Fail to Comply with Probation Order (s. 733.1); Mischief (s. 430); Uttering Threats (s. 264.1)	Cour du Quebec: liberation avec modalites	Unspecified	H	29	2	0	1	0	0	0	0	19	6	2	1	Unspecified	Multiple: Personality Disorder; Substance Use Disorder	0	0	1	0	2	Non-précisé	0	0	0	0	0	0	0	0	0	0	1	1	1	0	1	2	2	Assault (ss. 265-268); Criminal Harassment (s. 264); Fail to Comply (various); Fail to Comply with Probation Order (s. 733.1); Fail to Comply with Release Order (s. 145); Mischief (s. 430); Possession Offence (various)	0	0
1	1	0	1	1	2022	Assault (ss. 265-268); Assault with a Weapon (s. 267); Criminal Harassment (s. 264); Weapons Offence (various)	tribunal judiciaire: liberation avec modalites	Liberation inconditionnelle	H	30	0	0	1	0	1	0	0	5	1	1	1	Schizophrenia	Substance Use Disorder	0	1	1	1	2	Non-précisé	0	0	0	0	0	0	0	0	0	0	1	1	1	0	1	Bon	Bon	Fail to Comply (various); Fail to Comply with Probation Order (s. 733.1); Fail to Comply with Release Order (s. 145); Possession Offence (various); Weapons Offence (various)	0	0
1	0	0	1	0	2020	Assault (ss. 265-268); Assault with a Weapon (s. 267); Theft (ss. 322-334); Weapons Offence (various)	Liberation avec modalites	Unspecified	H	33	0	0	1	0	0	0	0	4	1	2	1	Schizophrenia	Unspecified	0	1	0	0	2	Non-précisé	0	0	0	0	0	0	0	0	0	0	1	1	1	0	1	2	2	Criminal Harassment (s. 264); Fail to Comply (various); Fail to Comply with Release Order (s. 145)	0	0
1	1	0	1	0	2020	Assault (ss. 265-268); Uttering Threats (s. 264.1)	Liberation avec modalites	Other	F	31	0	1	1	0	1	0	0	13	13	2	0	Unspecified	Unspecified	1	1	1	1	1	Non-précisé	1	1	0	0	0	0	0	0	0	0	1	1	0	0	1	2	2	Fail to Comply with Probation Order (s. 733.1)	0	0
1	1	0	1	0	2022	Assault (ss. 265-268); Assault with a Weapon (s. 267); Criminal Harassment (s. 264); Weapons Offence (various)	tribunal judiciaire: liberation avec modalites	Other	H	49	0	0	1	0	0	0	0	28	6	0	1	Schizophrenia	Other/Unspecified	0	0	0	0	2	Non-précisé	1	1	0	0	0	0	0	0	0	0	1	1	1	0	1	Absent	Absent	Other/Unspecified	0	0
1	0	0	1	0	2022	Other/Unspecified	Liberation avec modalites	Unspecified	H	43	0	0	1	0	0	0	0	4	2	1	1	Unspecified	Substance Use Disorder	0	0	0	0	2	Non-précisé	1	1	0	0	0	0	0	0	0	0	1	1	1	1	1	Bon	2	Other/Unspecified	0	0
1	1	1	1	0	2003	Assault (ss. 265-268); Criminal Harassment (s. 264); Obstruct Peace Officer (s. 129)	Liberation avec modalites	Liberation inconditionnelle	H	50	0	1	0	0	0	0	0	19	2	2	0	Schizoaffective Disorder	Multiple: Personality Disorder; Substance Use Disorder	0	0	1	0	2	Infectieux; Substance-related; Traumatisme craniocerebral/TBI	1	1	0	0	0	0	0	0	0	0	1	1	0	0	0	2	2	Other/Unspecified	0	0
1	1	0	1	0	2022	Other/Unspecified	tribunal judiciaire: Aucune condition de liberation n’a ete emise par le tribunal judiciaire lors du prononce du verdict	Detention stricte	H	29	1	2	1	2	0	1	N/A	11	2	2	1	Schizoaffective Disorder	Personality Disorder	0	1	1	1	1	Oncologie	0	0	0	0	0	0	0	0	0	0	1	1	1	0	1	Absent	2	Assault (ss. 265-268); Fail to Comply (various); Fail to Comply with Probation Order (s. 733.1); Obstruct Peace Officer (s. 129); Possession Offence (various); Theft (ss. 322-334); Uttering Threats (s. 264.1)	0	0
1	1	0	1	0	2022	Criminal Harassment (s. 264)	Cour criminelle: liberation avec modalites	Liberation inconditionnelle	F	42	0	2	1	0	0	0	0	11	3	0	0	Schizoaffective Disorder	Unspecified	0	0	0	0	2	Genetique/Congenital	1	1	0	0	1	1	1	1	0	0	1	1	0	0	0	2	2	Other/Unspecified	0	0
1	0	0	0	0	2021	Assault (ss. 265-268); Assault with a Weapon (s. 267)	Liberation avec modalites	Unspecified	H	30	0	1	1	0	0	0	0	15	5	1	0	Schizophrenia	Substance Use Disorder	0	1	1	1	2	Non-précisé	0	1	0	0	0	0	0	0	0	0	1	1	0	0	0	2	2	Assault (ss. 265-268); Assault with a Weapon (s. 267); Fail to Comply with Probation Order (s. 733.1); Fail to Comply with Release Order (s. 145); Possession Offence (various); Theft (ss. 322-334)	0	0
1	1	0	1	0	N/A	Other/Unspecified	Liberation avec modalites	Other	H	30	0	0	1	0	0	0	0	13	1	1	0	Schizophrenia	Multiple: Personality Disorder; Substance Use Disorder	0	0	0	0	2	Autre	1	1	0	0	0	0	0	0	0	0	1	1	0	0	0	2	2	Assault (ss. 265-268); Assault with a Weapon (s. 267); Fail to Comply (various); Fail to Comply with Probation Order (s. 733.1); Theft (ss. 322-334); Uttering Threats (s. 264.1); Weapons Offence (various)	0	0
1	1	0	1	0	2021	Assault (ss. 265-268); Mischief (s. 430); Theft (ss. 322-334); Uttering Threats (s. 264.1)	Detention avec modalites	Suivre recommandation psychiatre	H	61	1	2	1	2	0	1	N/A	46	1	2	0	Schizophrenia	Substance Use Disorder	0	1	1	1	2	Non-précisé	0	0	0	0	0	0	0	0	0	0	1	1	1	0	1	2	2	Assault (ss. 265-268); Criminal Harassment (s. 264); Fail to Comply (various); Fail to Comply with Probation Order (s. 733.1); Fail to Comply with Release Order (s. 145); Mischief (s. 430); Possession Offence (various); Theft (ss. 322-334); Uttering Threats (s. 264.1)	0	0
1	0	0	1	0	2020	Criminal Harassment (s. 264)	Liberation avec modalites	Unspecified	H	55	0	0	1	0	0	0	0	14	1	0	0	Bipolar Disorder, Unspecified; Bipolar I Disorder	Multiple: Personality Disorder; Substance Use Disorder	0	0	0	0	2	Non-précisé	1	1	0	0	0	0	0	0	0	0	1	1	0	0	0	2	2	Other/Unspecified	0	0
1	0	0	1	0	2021	Mischief (s. 430); Theft (ss. 322-334)	Liberation avec modalites	Unspecified	H	41	1	0	1	0	1	0	0	31	2	2	0	Schizoaffective Disorder	Unspecified	0	0	0	0	1	Non-précisé	1	1	0	0	0	0	0	0	0	0	1	1	0	0	0	2	2	Assault (ss. 265-268); Break and Enter (s. 348); Fail to Comply (various); Fail to Comply with Probation Order (s. 733.1); Fail to Comply with Release Order (s. 145); Mischief (s. 430); Obstruct Peace Officer (s. 129); Theft (ss. 322-334)	0	0
1	1	0	1	0	2022	Fail to Comply with Probation Order (s. 733.1); Theft (ss. 322-334)	Detention avec modalites	Other	H	24	0	2	1	2	0	1	N/A	4	3	2	1	Schizophrenia	Multiple: Neurodevelopmental Disorder; Substance Use Disorder	1	1	1	1	2	Non-précisé	1	1	0	0	0	0	0	0	0	0	1	1	1	0	1	Absent	2	Other/Unspecified	1	0
1	1	0	1	0	2016	Aggravated Assault (s. 268); Assault (ss. 265-268); Weapons Offence (various)	Liberation avec modalites	Other	F	31	0	2	1	0	0	0	0	28	6	0	0	Schizoaffective Disorder; Schizophrenia	Multiple: Neurodevelopmental Disorder; Personality Disorder	0	0	0	0	2	Non-précisé	1	1	0	0	0	0	0	0	0	0	1	1	1	0	1	Absent	2	Other/Unspecified	0	0
1	0	0	1	0	2020	Assault (ss. 265-268)	Liberation avec modalites	Unspecified	H	34	0	0	1	0	0	0	0	3	1	2	0	Psychotic Disorder, Unspecified; Schizophrenia	Substance Use Disorder	0	0	0	0	2	Non-précisé	1	1	0	0	0	0	0	0	0	0	1	1	0	0	0	Partiel	Bon	Other/Unspecified	0	0
1	1	0	1	0	1987	Assault (ss. 265-268); Criminal Harassment (s. 264); Uttering Threats (s. 264.1); Weapons Offence (various)	Liberation avec modalites	Liberation avec modalites	H	53	0	2	1	1	0	0	0	2	1	2	1	Unspecified	Substance Use Disorder	0	1	1	1	1	Non-précisé	0	0	0	0	0	1	1	0	0	0	1	1	1	0	1	Partiel	2	Assault (ss. 265-268); Fail to Comply with Probation Order (s. 733.1); Mischief (s. 430); Possession Offence (various)	0	0
1	0	0	1	0	2021	Other/Unspecified	Liberation avec modalites	Unspecified	H	47	0	2	1	0	0	0	0	19	4	0	0	Schizophrenia	Substance Use Disorder	0	0	0	0	0	Autre	1	1	0	0	0	1	0	0	0	0	1	1	0	0	0	2	2	Other/Unspecified	0	0
1	0	0	1	0	2018	Assault (ss. 265-268); Mischief (s. 430); Uttering Threats (s. 264.1)	Liberation avec modalites	Unspecified	H	35	0	1	1	0	1	0	0	7	2	1	2	Psychotic Disorder, Unspecified	Substance Use Disorder	0	1	1	0	2	Non-précisé	1	1	0	0	0	0	0	0	0	0	1	1	0	0	0	Partiel	2	Other/Unspecified	0	0
1	1	1	1	0	2020	Assault (ss. 265-268); Assault with a Weapon (s. 267); Criminal Harassment (s. 264); Obstruct Peace Officer (s. 129); Weapons Offence (various)	liberaion avec modalites	Suivre recommandation psychiatre	H	48	0	2	1	0	1	0	0	N/A	2	0	0	Schizoaffective Disorder	Substance Use Disorder	0	1	1	1	2	Non-précisé	0	1	0	0	0	0	0	0	0	0	1	1	0	0	0	2	2	Other/Unspecified	0	0
1	0	0	1	0	2022	Assault (ss. 265-268)	Le Tribunal judiciaire, en rendant sa decision, a ordonne les conditions suivantes : -Etre present a la cour lorsque requis; -Resider a l’Hopital A (unite medicale legale) [Hopital A], Quebec, Canada ou tout endroit designe par son equipe traitante; -Etre a l'adresse de votre residence entre 22 h 00 et 6 h 00 heures; -Ne pas vous trouver ou aller a l'adresse suivante : domicile de L. B. et d'A. D…	Unspecified	H	45	0	2	1	0	0	0	0	19	2	2	1	Schizophrenia	Unspecified	0	1	1	0	2	Non-précisé	1	1	1	0	0	0	0	0	1	0	1	1	1	0	1	2	2	Assault (ss. 265-268); Fail to Comply (various); Fail to Comply with Release Order (s. 145); Mischief (s. 430); Obstruct Peace Officer (s. 129); Possession Offence (various)	0	0
1	0	0	1	0	2020	Theft (ss. 322-334)	Liberation avec modalites	Unspecified	H	60	0	1	1	0	0	0	0	6	2	0	0	Bipolar Disorder, Unspecified	Unspecified	0	0	0	0	2	Non-précisé	1	1	0	0	0	0	0	0	0	0	1	1	0	0	0	Bon	2	Other/Unspecified	0	0
1	0	0	1	0	2019	Theft (ss. 322-334)	tribunal judiciaire: liberation avec modalites	Unspecified	H	43	1	2	1	0	0	0	0	16	6	2	2	Schizoaffective Disorder	Unspecified	0	0	0	0	1	Non-précisé	0	1	1	0	0	0	1	1	0	0	1	1	2	0	0	2	2	Other/Unspecified	0	0
1	1	1	1	1	2022	Assault (ss. 265-268); Uttering Threats (s. 264.1)	Tribunal judiciaire: detention avec modalites	Liberation avec modalites	H	28	0	2	1	0	0	1	N/A	6	7	0	1	Schizoaffective Disorder	Substance Use Disorder	0	1	1	0	1	Non-précisé	0	0	0	0	0	0	0	0	0	0	1	1	1	0	1	Partiel	2	Other/Unspecified	0	0
1	1	0	1	0	2021	Assault (ss. 265-268)	Liberation avec modalites	Liberation inconditionnelle	H	37	0	2	2	0	0	0	0	9	3	2	0	Schizophrenia	Multiple: Personality Disorder; Substance Use Disorder	0	1	1	1	2	Non-précisé	1	0	0	0	0	0	0	0	0	0	1	1	0	0	0	2	2	Assault (ss. 265-268); Possession Offence (various); Theft (ss. 322-334)	0	0
1	1	1	1	0	2021	Assault (ss. 265-268); Weapons Offence (various)	Detention avec modalites	Other	H	34	0	2	1	0	0	0	0	12	4	2	1	Schizoaffective Disorder	Multiple: Personality Disorder; Substance Use Disorder	0	0	1	1	2	Non-précisé	0	1	1	0	0	0	0	0	0	0	1	1	1	0	1	2	2	Assault (ss. 265-268); Assault with a Weapon (s. 267); Break and Enter (s. 348); Fail to Comply (various); Fail to Comply with Probation Order (s. 733.1); Fail to Comply with Release Order (s. 145); Obstruct Peace Officer (s. 129); Possession Offence (various); Theft (ss. 322-334)	0	0
1	1	1	1	0	2022	Other/Unspecified	tribunal judiciaire: liberation avec modalites	Other	H	45	0	0	1	0	0	0	0	18	3	1	0	Schizoaffective Disorder	Other/Unspecified	0	1	1	0	1	Traumatisme craniocerebral/TBI	1	1	0	0	0	0	0	0	0	0	1	1	0	0	0	2	2	Break and Enter (s. 348); Fail to Comply with Probation Order (s. 733.1); Theft (ss. 322-334)	0	0
1	1	0	1	1	2022	Other/Unspecified	cour criminelle: liberation avec modalites	Other	H	51	1	0	1	0	0	0	0	2	2	2	0	Unspecified	Other/Unspecified	0	1	0	0	2	Non-précisé	0	0	0	1	0	0	0	0	0	0	1	1	0	0	0	2	2	Other/Unspecified	0	0
1	0	0	0	0	2022	Uttering Threats (s. 264.1)	Detention avec modalites	Unspecified	H	28	0	2	1	0	0	1	N/A	14	6	2	1	Schizophrenia	Multiple: Neurodevelopmental Disorder; Personality Disorder; Substance Use Disorder	0	1	1	1	2	Non-précisé	0	0	0	0	0	1	0	0	0	0	1	1	1	0	1	Absent	2	Fail to Comply with Probation Order (s. 733.1); Mischief (s. 430)	0	0
1	1	1	1	0	2019	Other/Unspecified	Liberation avec modalites	Liberation inconditionnelle	H	35	0	0	1	0	1	1	N/A	10	2	2	1	Schizophrenia	Unspecified	0	1	1	0	2	Non-précisé	0	0	0	0	1	1	1	0	0	0	1	1	1	0	1	Absent	2	Possession Offence (various)	0	0
1	0	0	0	0	2017	Other/Unspecified	Liberation avec modalites	Unspecified	H	32	0	0	1	0	0	0	0	7	2	1	1	Unspecified	Substance Use Disorder	0	0	1	1	2	Non-précisé	2	2	0	0	0	0	0	0	0	0	1	1	2	2	2	2	2	Possession Offence (various); Theft (ss. 322-334)	0	0
1	1	0	0	0	2021	Assault (ss. 265-268); Criminal Harassment (s. 264); Uttering Threats (s. 264.1)	Liberation avec modalites	Other	H	26	0	2	1	0	0	0	0	22	2	0	1	Unspecified	Other/Unspecified	0	0	0	0	2	Non-précisé	1	1	0	0	0	0	0	0	0	0	1	1	1	0	1	Absent	Absent	Other/Unspecified	0	0
1	1	0	1	0	2021	Assault (ss. 265-268); Obstruct Peace Officer (s. 129); Theft (ss. 322-334)	Liberation avec modalites	Suivre recommandation psychiatre	H	23	1	2	1	0	0	0	0	4	4	2	0	Schizoaffective Disorder	Unspecified	0	0	0	0	2	Non-précisé	1	1	0	0	0	0	0	0	0	0	1	1	0	0	0	Bon	2	Fail to Comply with Release Order (s. 145)	0	0
1	0	0	0	0	2020	Theft (ss. 322-334); Weapons Offence (various)	Liberation avec modalites	Unspecified	H	43	0	0	1	0	0	0	0	12	1	0	1	Schizophrenia	Substance Use Disorder	0	0	1	0	2	Non-précisé	1	1	1	0	0	1	1	0	0	0	1	1	0	0	0	Partiel	2	Other/Unspecified	0	0
1	1	0	1	0	2022	Other/Unspecified	tribunal judiciaire: liberation avec modalites	Other	F	55	0	1	0	0	0	0	N/A	0	1	0	0	Unspecified	Unspecified	0	0	0	0	2	Non-précisé	1	1	0	0	0	0	1	0	0	0	1	1	0	0	0	Absent	2	Other/Unspecified	0	0
1	0	0	1	0	2022	Criminal Harassment (s. 264)	En rendant les deux verdicts de non-responsabilite criminelle pour cause de troubles mentaux, la Cour du Quebec ne rend pas de decision autre pour l’accuse. Elle mentionne simplement que, dans l’attente d’une premiere audience devant la Commission, l’accuse doit se soumettre aux memes conditions de remise en liberte ou de detention au dossier, a savoir les conditions de liberte inscrite dans la p…	Unspecified	H	48	0	1	1	0	1	0	0	18	10	0	1	Unspecified	Unspecified	0	1	1	0	2	Non-précisé	0	0	1	0	0	0	1	0	0	1	1	1	0	0	0	Pauvre	2	Other/Unspecified	0	0
1	1	0	1	0	2012	Other/Unspecified	Liberation avec modalites	Liberation inconditionnelle	H	68	1	2	1	0	0	0	0	48	2	2	0	Schizophrenia	Unspecified	0	0	0	0	2	Non-précisé	1	1	0	0	0	0	1	0	0	0	1	1	0	0	0	Absent	2	Fail to Comply with Release Order (s. 145)	0	0
1	1	0	0	0	2020	Other/Unspecified	Liberation avec modalites	Other	F	25	0	2	1	0	1	0	0	6	1	0	0	Unspecified	Other/Unspecified	0	0	0	0	2	Non-précisé	1	1	0	0	0	0	0	0	0	0	1	1	1	0	1	2	2	Other/Unspecified	0	0
1	0	0	0	0	2022	Assault (ss. 265-268)	tribunal judiciaire: liberation avec modalites	Unspecified	F	58	1	1	1	0	1	0	0	11	3	2	1	Unspecified	Multiple: Personality Disorder; Substance Use Disorder	0	0	1	1	2	Non-précisé	0	1	0	0	0	1	0	0	0	0	1	1	1	1	1	Partiel	2	Criminal Harassment (s. 264); Fail to Comply (various); Fail to Comply with Release Order (s. 145); Possession Offence (various)	0	0
1	1	0	1	1	2012	Assault (ss. 265-268)	Liberation avec modalites	Other	H	40	0	2	1	0	0	0	0	22	20	0	0	Schizophrenia	Multiple: Personality Disorder; Substance Use Disorder	0	0	0	0	2	Autre	1	1	1	0	0	0	1	0	0	0	1	1	0	0	0	2	2	Other/Unspecified	0	0
1	1	0	1	0	2015	Assault (ss. 265-268); Fail to Comply with Probation Order (s. 733.1); Mischief (s. 430)	Detention avec modalites	Other	H	34	0	2	1	0	0	1	N/A	19	2	1	0	Schizoaffective Disorder	Multiple: Personality Disorder; Substance Use Disorder	1	0	0	0	1	Endocrine/Metabolique; Gastro-intestinal; Genetique/Congenital; Neurologique; Respiratoire; Traumatisme craniocerebral/TBI	1	1	0	0	0	0	0	1	0	0	1	1	0	0	0	Absent	2	Assault (ss. 265-268); Fail to Comply (various); Fail to Comply with Probation Order (s. 733.1); Fail to Comply with Release Order (s. 145); Mischief (s. 430); Obstruct Peace Officer (s. 129); Uttering Threats (s. 264.1)	0	0
1	0	0	1	0	2018	Fail to Comply with Probation Order (s. 733.1); Theft (ss. 322-334)	Liberation avec modalites	Unspecified	H	29	0	2	1	0	0	0	0	7	24	2	1	Schizophrenia	Multiple: Anxiety / Trauma; Neurodevelopmental Disorder; Personality Disorder; Substance Use Disorder	0	1	1	1	1	Non-précisé	0	0	0	0	0	1	0	0	0	0	1	1	1	0	0	Partiel	2	Break and Enter (s. 348); Fail to Comply (various); Fail to Comply with Probation Order (s. 733.1); Obstruct Peace Officer (s. 129); Possession Offence (various); Theft (ss. 322-334); Uttering Threats (s. 264.1)	0	0
1	1	0	0	0	2022	Weapons Offence (various)	Detention avec modalites	Other	H	30	0	2	1	0	0	1	N/A	5	2	2	1	Schizophrenia	Unspecified	0	0	0	0	2	Non-précisé	1	1	1	0	0	0	0	0	0	0	1	1	1	0	1	Bon	2	Other/Unspecified	0	0
1	0	0	0	0	2019	Assault (ss. 265-268)	Liberation avec modalites	Unspecified	H	49	0	2	1	0	0	0	0	23	2	1	0	Schizoaffective Disorder	Multiple: Personality Disorder; Substance Use Disorder	0	1	1	1	1	Non-précisé	1	1	0	0	0	1	0	0	0	0	1	1	0	0	0	Partiel	2	Assault (ss. 265-268); Fail to Comply with Probation Order (s. 733.1); Fail to Comply with Release Order (s. 145); Obstruct Peace Officer (s. 129); Theft (ss. 322-334); Uttering Threats (s. 264.1); Weapons Offence (various)	0	0
1	1	0	0	0	2022	Assault (ss. 265-268); Mischief (s. 430); Obstruct Peace Officer (s. 129)	tribunal judiciaire: detention avec modalites	Liberation avec modalites	F	65	0	2	0	0	0	1	N/A	25	4	2	0	Schizoaffective Disorder	Unspecified	0	1	0	0	2	Non-précisé	1	1	0	0	0	0	0	0	0	0	1	1	0	0	0	2	2	Assault (ss. 265-268)	0	0
1	1	0	0	1	2022	Mischief (s. 430); Uttering Threats (s. 264.1)	Liberation avec modalites	Other	H	36	1	0	1	0	0	0	0	15	2	1	1	Unspecified	Multiple: Psychotic Disorder; Substance Use Disorder	0	0	1	0	2	Neurodéveloppemental/Psychiatrique	0	0	0	0	0	0	0	1	0	0	1	1	1	0	1	2	2	Other/Unspecified	0	0
1	1	1	0	0	2021	Criminal Harassment (s. 264); Mischief (s. 430); Weapons Offence (various)	Liberation avec modalites	Liberation avec modalites	H	40	1	2	1	0	0	1	N/A	35	2	2	1	Schizophrenia	Multiple: Personality Disorder; Substance Use Disorder	0	1	1	1	2	Non-précisé	0	0	0	0	0	1	1	0	0	0	1	1	1	0	1	Absent	2	Assault (ss. 265-268)	0	0
1	1	0	1	0	2013	Assault (ss. 265-268); Fail to Comply with Probation Order (s. 733.1)	Detention avec modalites	Other	H	32	0	2	1	2	0	1	N/A	16	2	1	2	Schizophrenia	Multiple: Neurodevelopmental Disorder; Personality Disorder; Substance Use Disorder	0	1	1	1	1	Non-précisé	1	0	1	0	0	1	0	1	0	0	1	1	1	0	1	Absent	2	Assault (ss. 265-268); Criminal Harassment (s. 264); Fail to Comply with Probation Order (s. 733.1); Possession Offence (various); Theft (ss. 322-334); Uttering Threats (s. 264.1)	0	0
1	1	1	0	0	2021	Other/Unspecified	tribunal judiciaire: a ordonne la detention de l’accuse a l’Institut A ([Institut A]), l’accuse etant soumis aux memes conditions de remise en liberte ou de detention au dossier le medecin rappelle que le tribunal judiciaire n’a pas ordonne de modalites de traitement apres le prononce du verdict alors que l’accuse est dirige vers l’[Institut A] .	Detention avec modalites	H	40	0	2	1	0	0	0	N/A	15	1	2	2	Schizophrenia	Substance Use Disorder	0	0	1	0	1	Non-précisé	0	0	0	0	0	0	1	0	0	0	1	1	0	0	0	Absent	2	Mischief (s. 430)	0	0
1	0	0	1	0	2021	Assault (ss. 265-268)	Liberation avec modalites	Unspecified	F	55	1	1	1	0	1	0	0	32	2	2	0	Schizoaffective Disorder	Substance Use Disorder	0	1	1	0	1	Non-précisé	1	1	0	0	0	0	0	0	0	0	1	1	0	0	0	Bon	2	Assault (ss. 265-268); Assault with a Weapon (s. 267); Criminal Harassment (s. 264); Fail to Comply with Probation Order (s. 733.1); Mischief (s. 430); Obstruct Peace Officer (s. 129); Possession Offence (various); Uttering Threats (s. 264.1)	0	0
1	1	0	1	0	2022	Assault (ss. 265-268)	Liberation avec modalites	Other	F	33	1	2	1	0	0	1	N/A	13	10	2	1	Schizoaffective Disorder	Personality Disorder	0	0	0	0	0	Non-précisé	0	1	1	1	0	1	0	0	0	0	1	1	1	0	1	2	2	Assault (ss. 265-268); Fail to Comply (various); Fail to Comply with Release Order (s. 145); Mischief (s. 430)	0	0
1	1	0	1	0	2016	Other/Unspecified	Liberation avec modalites	Other	F	40	0	2	1	2	0	0	0	20	2	2	0	Schizophrenia	Multiple: Neurocognitive / Organic; Personality Disorder; Psychotic Disorder; Substance Use Disorder	1	0	1	1	1	Non-précisé	1	1	1	0	1	1	0	1	0	0	1	1	0	0	0	Partiel	2	Fail to Comply (various); Fail to Comply with Probation Order (s. 733.1); Fail to Comply with Release Order (s. 145); Theft (ss. 322-334)	0	0
1	1	0	1	0	2015	Mischief (s. 430); Theft (ss. 322-334)	Liberation avec modalites	Other	H	43	0	2	1	0	0	0	0	2	2	1	0	Schizophrenia	Unspecified	0	0	0	0	2	Non-précisé	1	1	0	0	0	0	0	0	0	0	1	1	0	0	0	Absent	2	Assault (ss. 265-268); Break and Enter (s. 348); Fail to Comply (various); Fail to Comply with Probation Order (s. 733.1); Possession Offence (various); Theft (ss. 322-334); Uttering Threats (s. 264.1); Weapons Offence (various)	0	0
1	1	0	1	0	2021	Assault (ss. 265-268); Criminal Harassment (s. 264); Weapons Offence (various)	Detention avec modalites	Suivre recommandation psychiatre	H	67	2	1	1	0	1	0	0	2	1	1	0	Unspecified	Unspecified	0	0	0	0	2	Cardiovasculaire; Endocrine/Metabolique; Genetique/Congenital	1	1	0	0	0	1	1	0	0	0	1	1	0	0	0	Partiel	2	Fail to Comply with Probation Order (s. 733.1)	0	0
1	0	0	1	0	2022	Assault (ss. 265-268); Uttering Threats (s. 264.1)	Cour criminelle: liberation avec modalites	Unspecified	H	36	0	2	0	0	0	1	N/A	15	2	2	1	Schizophrenia	Substance Use Disorder	0	0	1	1	2	Non-précisé	0	0	0	0	0	0	0	0	0	0	1	1	1	0	1	2	2	Assault (ss. 265-268); Mischief (s. 430); Theft (ss. 322-334); Uttering Threats (s. 264.1)	0	0
1	0	0	0	0	2017	Assault (ss. 265-268); Mischief (s. 430); Obstruct Peace Officer (s. 129); Theft (ss. 322-334)	liberation avec modalites	Unspecified	H	31	0	1	1	0	1	0	0	13	20	2	0	Unspecified	Substance Use Disorder	0	0	0	0	1	Autre	1	1	0	0	0	0	0	0	0	0	1	1	0	0	0	2	2	Obstruct Peace Officer (s. 129); Possession Offence (various); Uttering Threats (s. 264.1); Weapons Offence (various)	0	0
1	1	1	1	0	2022	Criminal Harassment (s. 264); Uttering Threats (s. 264.1)	cour criminelle: liberation avec modalites	Other	H	40	1	0	1	0	0	0	0	2	2	2	0	Psychotic Disorder, Unspecified	Substance Use Disorder	1	1	0	0	2	Non-précisé	1	1	0	0	0	0	0	0	0	0	1	1	0	0	0	2	2	Other/Unspecified	0	0
1	1	0	0	0	2022	Mischief (s. 430); Weapons Offence (various)	tribunal judiciaire: liberation avec modalites	Other	H	78	1	1	2	0	2	0	0	2	0	0	1	Unspecified	Multiple: Neurocognitive / Organic; Personality Disorder	0	0	0	0	2	Non-précisé	1	1	0	0	0	1	1	0	0	0	1	1	1	0	1	2	2	Other/Unspecified	0	0
1	1	0	1	0	2010	Assault (ss. 265-268); Obstruct Peace Officer (s. 129); Theft (ss. 322-334); Uttering Threats (s. 264.1); Weapons Offence (various)	Detention avec modalites	Liberation inconditionnelle	H	49	1	2	1	0	0	0	0	22	2	2	1	Schizoaffective Disorder	Personality Disorder	1	1	1	0	1	Cardiovasculaire	1	1	1	0	0	1	0	0	0	0	1	1	1	0	1	Partiel	2	Other/Unspecified	0	0
1	1	0	0	0	2021	Criminal Harassment (s. 264)	Le tribunal judiciaire, en prononcant les nouveaux verdicts du 24 fevrier 2023, a ordonne la detention de l’accuse sous l’autorite de la Commission.	Suivre recommandation psychiatre	H	51	1	2	1	2	0	2	0	2	2	1	1	Unspecified	Multiple: Personality Disorder; Substance Use Disorder	0	0	0	0	0	Autre	0	0	0	0	0	0	0	0	0	1	1	1	1	0	1	Partiel	2	Assault (ss. 265-268); Break and Enter (s. 348); Criminal Harassment (s. 264); Fail to Comply (various); Fail to Comply with Release Order (s. 145); Obstruct Peace Officer (s. 129); Weapons Offence (various)	0	0
1	1	0	1	1	2020	Assault (ss. 265-268); Assault with a Weapon (s. 267)	Liberation avec modalites	Liberation inconditionnelle	H	31	2	2	1	0	0	1	N/A	14	4	2	1	Schizophrenia	Mood Disorder	1	0	0	0	0	Endocrine/Metabolique	1	1	0	0	1	0	0	0	0	0	1	1	1	0	1	Pauvre	2	Assault (ss. 265-268); Assault with a Weapon (s. 267)	0	0
1	0	0	0	0	2021	Criminal Harassment (s. 264); Uttering Threats (s. 264.1)	Liberation avec modalites	Unspecified	H	43	0	0	1	0	0	0	0	8	2	2	0	Unspecified	Multiple: Anxiety / Trauma; Personality Disorder; Substance Use Disorder	0	0	1	1	1	Non-précisé	1	1	0	0	0	1	0	0	0	0	1	1	0	0	0	2	2	Fail to Comply (various); Fail to Comply with Probation Order (s. 733.1); Weapons Offence (various)	0	0
1	1	1	1	0	2021	Criminal Harassment (s. 264); Mischief (s. 430); Theft (ss. 322-334)	Cour criminelle: detention sous modalites	Liberation inconditionnelle	F	48	1	2	0	0	0	1	N/A	8	1	0	2	Psychotic Disorder, Unspecified; Schizophrenia	Unspecified	0	0	0	0	2	Non-précisé	0	0	0	0	1	0	1	0	0	0	1	1	0	0	1	Absent	2	Other/Unspecified	0	0
1	0	0	1	0	2020	Assault (ss. 265-268); Weapons Offence (various)	Detention avec modalites	Unspecified	H	51	0	2	1	0	1	1	N/A	33	2	2	1	Schizophrenia	Substance Use Disorder	0	1	1	0	2	Non-précisé	0	0	0	0	0	0	0	0	0	0	1	1	1	0	1	2	2	Assault (ss. 265-268); Fail to Comply (various); Fail to Comply with Probation Order (s. 733.1); Mischief (s. 430); Possession Offence (various); Theft (ss. 322-334); Uttering Threats (s. 264.1); Weapons Offence (various)	0	0
1	1	0	1	0	2022	Other/Unspecified	tribunal judiciaire: liberation avec modalites Relativement a la derniere decision rendue par la Commission lors de la derniere audience, concernant le plus ancien VNRC, la Commission considerant que l’accuse representait, en raison de son etat mental, un risque important pour la securite du public a ordonne sa liberation, sous reserve des modalites	Suivre recommandation psychiatre	H	41	1	1	1	0	0	0	0	7	2	0	1	Schizoaffective Disorder	Unspecified	0	0	0	0	2	Non-précisé	1	1	0	0	0	0	0	0	0	0	1	1	0	0	1	2	2	Assault (ss. 265-268); Assault with a Weapon (s. 267); Weapons Offence (various)	0	0
1	0	0	0	0	2021	Fail to Comply with Probation Order (s. 733.1); Mischief (s. 430)	Liberation avec modalites	Unspecified	H	37	0	1	1	0	0	1	N/A	3	4	2	1	Schizophrenia	Multiple: Personality Disorder; Substance Use Disorder	0	1	1	1	2	Non-précisé	0	0	0	0	0	0	0	0	0	0	1	1	0	0	0	Partiel	Partiel	Assault (ss. 265-268); Fail to Comply (various); Fail to Comply with Probation Order (s. 733.1); Mischief (s. 430); Possession Offence (various)	1	0
1	1	0	1	0	2019	Criminal Harassment (s. 264)	Liberation avec modalites	Liberation inconditionnelle	H	51	1	0	2	0	1	0	0	38	4	1	0	Unspecified	Multiple: Neurocognitive / Organic; Personality Disorder; Substance Use Disorder	0	1	1	0	2	Non-précisé	0	1	0	0	0	1	1	0	0	0	1	1	0	0	0	Absent	2	Assault (ss. 265-268); Break and Enter (s. 348); Criminal Harassment (s. 264); Fail to Comply (various); Fail to Comply with Release Order (s. 145); Possession Offence (various); Theft (ss. 322-334); Uttering Threats (s. 264.1)	0	0
1	0	0	1	0	2022	Mischief (s. 430)	tribunal judiciaire: liberation avec modalites	Unspecified	H	40	0	1	1	0	1	0	0	12	12	0	0	Schizophrenia	Substance Use Disorder	0	1	1	1	2	Endocrine/Metabolique	1	1	1	0	0	1	0	0	0	0	1	1	0	0	0	2	2	Other/Unspecified	0	0
1	1	0	1	0	2017	Assault (ss. 265-268); Weapons Offence (various)	Liberation avec modalites	Suivre recommandation psychiatre	H	57	0	2	1	0	0	1	0	21	3	0	0	Schizophrenia	Multiple: Personality Disorder; Substance Use Disorder	0	1	1	1	2	Non-précisé	0	0	0	0	0	0	0	0	0	0	1	1	1	0	1	2	2	Assault (ss. 265-268); Break and Enter (s. 348); Fail to Comply (various); Fail to Comply with Probation Order (s. 733.1); Fail to Comply with Release Order (s. 145); Mischief (s. 430)	0	0
1	1	1	1	0	2020	Assault (ss. 265-268)	Liberation avec modalites	Suivre recommandation psychiatre	H	42	0	1	1	0	0	0	0	20	2	0	0	Schizophrenia	Unspecified	0	1	1	0	2	Non-précisé	0	1	0	0	0	1	0	0	0	0	1	1	0	1	0	2	2	Other/Unspecified	0	0
1	1	0	1	0	2022	Mischief (s. 430); Uttering Threats (s. 264.1)	tribunal judiciaire: liberation avec modalites	Suivre recommandation psychiatre	H	62	1	0	1	0	0	0	0	2	2	0	1	Bipolar Disorder, Unspecified	Substance Use Disorder	0	1	1	1	2	Non-précisé	1	1	0	0	0	0	0	0	0	0	1	1	1	0	1	2	2	Other/Unspecified	0	1
1	1	0	1	0	2022	Aggravated Assault (s. 268); Assault (ss. 265-268); Assault with a Weapon (s. 267)	Detention avec modalites	Liberation inconditionnelle	H	39	0	2	0	2	0	1	N/A	19	2	0	1	Schizophrenia	Unspecified	0	0	0	0	2	Non-précisé	0	0	0	0	0	1	0	0	0	0	1	1	1	0	1	2	2	Other/Unspecified	0	0
1	1	0	1	0	2022	Other/Unspecified	Liberation avec modalites	Other	H	87	2	1	1	0	0	0	0	0	0	0	2	Unspecified	Neurocognitive / Organic	0	0	0	0	2	Non-précisé	2	2	0	0	0	0	0	0	0	0	1	1	0	0	1	2	2	Other/Unspecified	0	0
1	1	0	1	0	2022	Assault (ss. 265-268); Mischief (s. 430); Uttering Threats (s. 264.1)	tribunal judiciaire: liberation avec modalites	Other	F	42	0	0	1	0	0	0	0	25	2	2	1	Schizophrenia	Multiple: Personality Disorder; Substance Use Disorder	0	0	1	1	2	Non-précisé	0	0	0	0	0	1	1	1	0	0	1	1	1	0	1	Absent	2	Assault (ss. 265-268); Assault with a Weapon (s. 267); Criminal Harassment (s. 264); Mischief (s. 430); Possession Offence (various); Uttering Threats (s. 264.1); Weapons Offence (various)	0	0
1	1	0	1	0	2021	Mischief (s. 430)	Liberation avec modalites	Other	H	33	2	2	2	0	0	0	0	13	2	2	0	Schizophrenia	Unspecified	0	0	1	0	2	Autre	1	1	0	0	0	0	0	0	0	0	1	1	1	0	0	2	2	Other/Unspecified	0	0
1	1	0	1	0	2021	Assault (ss. 265-268); Assault with a Weapon (s. 267); Uttering Threats (s. 264.1); Weapons Offence (various)	tribunal judiciaire: liberation avec modalites	Liberation inconditionnelle	H	38	0	2	1	0	0	0	0	8	2	1	1	Schizoaffective Disorder	Unspecified	1	0	1	1	1	Non-précisé	0	0	0	0	0	0	0	0	0	0	1	1	1	0	1	2	2	Assault (ss. 265-268); Fail to Comply (various); Fail to Comply with Probation Order (s. 733.1); Mischief (s. 430); Theft (ss. 322-334); Uttering Threats (s. 264.1)	0	0
1	1	0	1	1	2020	Uttering Threats (s. 264.1)	Liberation avec modalites	Suivre recommandation psychiatre	H	67	1	0	1	0	2	0	0	0	0	0	0	Unspecified	Unspecified	0	0	1	0	1	Non-précisé	1	1	0	0	0	0	0	0	0	0	1	1	0	0	0	2	2	Other/Unspecified	0	0
1	0	0	0	0	2021	Other/Unspecified	tribunal judiciaire: a ordonne que l’accuse soit detenu au CHR[A] A ou tout autre lieu designe par l’equipe traitante ou par la Commission, de suivre les directives de l’equipe traitante et prendre la medication prescrite La Commission n’a ete informee de l’existence de ces nouveaux verdicts que le 20 janvier 2023, le tout confirme par une lettre du Directeur des poursuites criminelles et penales…	Unspecified	H	47	1	0	1	0	0	0	0	21	0	1	1	Unspecified	Multiple: Neurodevelopmental Disorder; Personality Disorder; Substance Use Disorder	0	0	1	0	0	Non-précisé	1	1	0	0	0	0	1	0	0	0	1	1	1	0	1	2	2	Aggravated Assault (s. 268); Assault (ss. 265-268); Assault with a Weapon (s. 267); Break and Enter (s. 348); Criminal Harassment (s. 264); Fail to Comply (various); Fail to Comply with Probation Order (s. 733.1); Fail to Comply with Release Order (s. 145); Forcible Confinement (s. 279(2)); Intimidation (s. 423); Mischief (s. 430); Obstruct Peace Officer (s. 129); Possession Offence (various); Th…	0	0
1	1	1	1	0	2022	Assault (ss. 265-268); Mischief (s. 430); Theft (ss. 322-334); Weapons Offence (various)	cour municipale: detention avec modalites	Suivre recommandation psychiatre	F	29	0	0	1	0	0	1	N/A	2	1	0	2	Schizophrenia	Unspecified	0	0	0	0	2	Non-précisé	0	0	0	0	0	1	0	0	0	0	1	1	1	0	1	2	2	Other/Unspecified	0	0
1	0	0	1	0	2021	Assault (ss. 265-268)	Liberation avec modalites	Unspecified	H	50	0	1	1	0	0	0	0	30	2	0	0	Schizophrenia	Unspecified	0	0	0	0	2	Neurologique; Oncologie	1	0	0	0	0	1	0	0	0	0	1	1	0	0	0	2	2	Mischief (s. 430)	0	0
1	0	0	1	0	1967	Other/Unspecified	Liberation avec modalites	Unspecified	H	74	0	2	0	0	0	1	N/A	0	1	2	0	Unspecified	Other/Unspecified	0	0	0	0	2	Non-précisé	1	1	0	0	0	0	0	0	0	0	1	1	0	0	1	2	2	Other/Unspecified	0	0
1	1	0	1	0	2017	Break and Enter (s. 348); Fail to Comply with Probation Order (s. 733.1); Mischief (s. 430); Theft (ss. 322-334)	Liberation avec modalites	Other	H	41	0	1	2	0	1	0	0	13	2	1	0	Schizophrenia	Multiple: Neurodevelopmental Disorder; Personality Disorder; Substance Use Disorder	0	1	0	1	2	Autre	1	1	0	0	0	0	0	0	0	0	1	1	0	0	0	Absent	2	Fail to Comply with Probation Order (s. 733.1); Possession Offence (various); Theft (ss. 322-334); Uttering Threats (s. 264.1)	0	0
1	1	0	1	0	2022	Other/Unspecified	Tribunal judiciaire ordonne sa detention au CIUSSS B sous les conditions suivantes : -Ne pas communiquer avec le CLSC A, n'y avec la Clinique externe en sante mentale; -Ne pas communiquer avec le service de police de Ville A sauf si ca concerne une urgence.	Suivre recommandation psychiatre	H	48	0	0	1	0	0	0	0	27	2	2	1	Schizoaffective Disorder	Multiple: Anxiety / Trauma; Neurocognitive / Organic	0	0	0	0	2	Non-précisé	0	0	0	0	0	0	1	0	0	0	1	1	0	1	1	2	2	Criminal Harassment (s. 264); Fail to Comply with Probation Order (s. 733.1); Fail to Comply with Release Order (s. 145); Uttering Threats (s. 264.1)	0	0
1	1	0	0	0	2019	Assault (ss. 265-268); Fail to Comply with Probation Order (s. 733.1); Mischief (s. 430)	Liberation avec modalites	Suivre recommandation psychiatre	H	34	0	0	1	0	1	0	0	16	2	1	1	Schizophrenia	Multiple: Neurodevelopmental Disorder; Personality Disorder	0	1	1	1	2	Non-précisé	0	0	0	0	0	1	0	1	0	0	1	1	1	0	1	2	2	Assault (ss. 265-268); Criminal Harassment (s. 264); Fail to Comply (various); Fail to Comply with Probation Order (s. 733.1); Fail to Comply with Release Order (s. 145); Mischief (s. 430); Possession Offence (various); Uttering Threats (s. 264.1)	0	0
1	1	1	1	0	2022	Assault (ss. 265-268); Break and Enter (s. 348); Criminal Harassment (s. 264); Theft (ss. 322-334); Uttering Threats (s. 264.1); Weapons Offence (various)	tribunal judiciaire: liberation avec modalites	Liberation inconditionnelle	H	20	2	0	1	0	0	0	0	3	1	0	0	Unspecified	Unspecified	0	0	0	0	2	Non-précisé	1	1	0	0	0	0	0	0	0	0	1	1	0	0	0	Partiel	2	Other/Unspecified	0	0
1	1	0	1	0	2021	Assault (ss. 265-268)	tribunal judiciaire: detention avec modalites	Liberation inconditionnelle	H	51	1	0	1	0	0	1	N/A	29	12	2	1	Unspecified	Unspecified	0	1	1	1	2	Non-précisé	0	0	0	0	0	1	0	1	0	0	1	1	1	0	1	Absent	2	Assault (ss. 265-268); Assault with a Weapon (s. 267); Fail to Comply (various); Fail to Comply with Probation Order (s. 733.1); Mischief (s. 430); Obstruct Peace Officer (s. 129); Possession Offence (various); Theft (ss. 322-334); Uttering Threats (s. 264.1)	0	0
1	1	0	1	0	2021	Fail to Comply with Probation Order (s. 733.1); Uttering Threats (s. 264.1)	Liberation avec modalites	Other	H	36	1	2	1	0	1	0	0	26	2	1	0	Unspecified	Multiple: Developmental / Attachment; Neurodevelopmental Disorder; Psychotic Disorder	0	0	0	0	2	Non-précisé	1	1	1	0	0	0	0	0	0	0	1	1	1	1	1	2	2	Fail to Comply (various); Fail to Comply with Probation Order (s. 733.1); Uttering Threats (s. 264.1)	0	0
1	1	0	1	1	2019	Fail to Comply with Probation Order (s. 733.1); Uttering Threats (s. 264.1); Weapons Offence (various)	Liberation avec modalites	Other	H	40	2	0	1	0	2	0	0	10	1	2	0	Schizophrenia; Stimulant Use Disorder (Amphetamine-Type)	Unspecified	0	1	1	0	2	Non-précisé	1	1	0	0	0	0	0	0	0	0	1	1	0	0	0	2	2	Assault (ss. 265-268); Assault with a Weapon (s. 267); Fail to Comply (various); Fail to Comply with Probation Order (s. 733.1); Fail to Comply with Release Order (s. 145); Uttering Threats (s. 264.1)	0	0
1	1	1	1	0	2020	Assault (ss. 265-268)	Liberation avec modalites	Other	H	33	0	2	1	0	0	0	0	19	18	0	1	Schizophrenia	Substance Use Disorder	0	0	1	1	2	Non-précisé	1	1	1	0	0	0	0	0	0	0	1	1	1	0	1	2	2	Fail to Comply with Probation Order (s. 733.1); Possession Offence (various)	0	0
1	1	1	1	0	2020	Assault (ss. 265-268); Assault with a Weapon (s. 267)	2	Liberation inconditionnelle	H	51	0	1	0	0	0	0	0	33	2	2	0	Schizophrenia	Unspecified	0	1	1	1	2	Non-précisé	2	1	0	0	1	1	0	0	1	0	1	1	0	0	0	Pauvre	2	Other/Unspecified	0	0
1	1	0	1	0	2022	Criminal Harassment (s. 264)	tribunal judiciaire: detention avec modalites	Other	H	22	2	0	1	0	2	1	N/A	8	2	0	1	Unspecified	Other/Unspecified	2	2	2	2	2	Non-précisé	2	2	2	2	2	2	2	2	2	2	2	2	1	0	1	2	2	Other/Unspecified	0	0
1	0	0	1	0	2022	Aggravated Assault (s. 268); Assault (ss. 265-268); Criminal Harassment (s. 264); Theft (ss. 322-334); Uttering Threats (s. 264.1)	tribunal judiciaire: detention avec modalites	Unspecified	H	27	0	2	0	2	0	1	N/A	8	0	0	1	Schizophrenia	Unspecified	0	1	1	1	1	Non-précisé	1	1	0	0	0	0	0	0	0	0	1	1	1	0	1	Absent	2	Other/Unspecified	1	0
1	1	1	1	0	2020	Assault (ss. 265-268)	Detention avec modalites	Other	H	21	0	2	1	0	0	1	N/A	4	2	0	1	Schizophrenia	Substance Use Disorder	0	0	1	1	2	Non-précisé	1	1	1	0	0	1	1	0	0	0	1	1	0	0	0	Partiel	2	Other/Unspecified	0	0
1	1	0	0	0	2016	Assault (ss. 265-268); Mischief (s. 430); Theft (ss. 322-334)	Liberation avec modalites	Suivre recommandation psychiatre	H	32	0	2	2	0	0	0	0	16	19	0	2	Schizophrenia	Substance Use Disorder	0	1	1	1	1	Non-précisé	1	1	0	0	0	1	0	0	0	0	1	1	1	0	0	Absent	2	Other/Unspecified	0	0
1	1	0	1	0	2021	Uttering Threats (s. 264.1)	Detention avec modalites	Suivre recommandation psychiatre	H	47	2	2	1	0	1	0	0	19	1	1	2	Psychotic Disorder, Unspecified; Schizophrenia	Multiple: Personality Disorder; Substance Use Disorder	0	0	1	1	2	Non-précisé	1	1	1	0	0	0	0	0	0	0	1	1	1	0	0	2	2	Assault (ss. 265-268); Criminal Harassment (s. 264); Fail to Comply with Probation Order (s. 733.1); Uttering Threats (s. 264.1)	0	0
1	1	0	1	0	2010	Assault (ss. 265-268); Mischief (s. 430); Theft (ss. 322-334)	Liberation avec modalites	Other	H	32	0	2	1	0	0	0	0	14	2	0	0	Schizophrenia	Substance Use Disorder	0	0	0	0	2	Non-précisé	1	1	0	0	0	0	0	0	0	0	1	1	0	0	0	2	2	Other/Unspecified	0	0
1	0	0	1	0	2022	Other/Unspecified	tribunal judiciaire: liberation avec modalites	Unspecified	H	41	2	1	1	0	1	0	0	24	2	0	0	Schizoaffective Disorder	Substance Use Disorder	0	1	0	0	2	Endocrine/Metabolique	1	1	0	0	0	0	0	0	0	0	1	1	0	0	0	2	2	Assault (ss. 265-268); Uttering Threats (s. 264.1)	0	0
1	1	0	1	1	1994	Assault (ss. 265-268); Theft (ss. 322-334)	Detention avec modalites	Other	H	60	0	2	1	0	0	0	0	43	20	2	0	Schizoaffective Disorder	Multiple: Personality Disorder; Substance Use Disorder	1	1	1	1	2	Non-précisé	1	1	0	0	0	0	0	0	0	0	1	1	1	0	1	Partiel	2	Assault (ss. 265-268); Criminal Harassment (s. 264); Fail to Comply (various); Fail to Comply with Probation Order (s. 733.1); Obstruct Peace Officer (s. 129); Theft (ss. 322-334)	0	0
1	1	1	1	0	2019	Fail to Comply with Probation Order (s. 733.1); Theft (ss. 322-334)	Detention avec modalites	Suivre recommandation psychiatre	H	33	1	2	1	0	0	2	N/A	16	10	2	2	Schizophrenia	Substance Use Disorder	0	0	1	1	1	Non-précisé	0	0	0	0	0	0	1	1	0	0	1	1	1	0	1	2	2	Assault (ss. 265-268); Break and Enter (s. 348); Fail to Comply (various); Fail to Comply with Probation Order (s. 733.1); Fail to Comply with Release Order (s. 145); Obstruct Peace Officer (s. 129); Possession Offence (various); Uttering Threats (s. 264.1); Weapons Offence (various)	0	0
1	0	0	0	0	2019	Criminal Harassment (s. 264)	Liberation avec modalites	Unspecified	H	34	0	1	1	0	1	0	0	6	3	2	0	Unspecified	Substance Use Disorder	0	0	1	1	2	Non-précisé	0	0	0	0	0	1	1	0	0	0	1	1	0	0	0	2	2	Possession Offence (various)	0	0
1	1	0	1	0	2004	Other/Unspecified	Liberation avec modalites	Other	H	43	2	2	2	0	0	0	0	23	2	1	0	Schizophrenia	Multiple: Personality Disorder; Substance Use Disorder	0	0	1	0	2	Non-précisé	0	0	0	0	1	1	0	0	0	0	1	1	0	0	0	Absent	2	Assault (ss. 265-268); Possession Offence (various); Uttering Threats (s. 264.1)	0	0
1	0	0	1	0	2021	Other/Unspecified	Detention avec modalites	Unspecified	H	21	0	2	1	0	0	0	0	16	1	0	0	Schizophrenia	Multiple: Personality Disorder; Substance Use Disorder	0	1	1	0	2	Non-précisé	1	1	0	0	0	0	0	0	0	0	1	1	0	0	0	Partiel	2	Other/Unspecified	0	0
1	1	0	1	0	2022	Assault (ss. 265-268)	Tribunal judiciaire: detention avec modalites	Other	H	31	2	0	1	0	0	1	N/A	10	2	1	1	Unspecified	Unspecified	0	0	1	1	2	Non-précisé	0	0	0	0	1	1	0	0	0	0	1	1	1	0	1	2	2	Other/Unspecified	0	0
1	0	0	1	0	2020	Assault (ss. 265-268); Assault with a Weapon (s. 267); Uttering Threats (s. 264.1)	Liberation avec modalites	Unspecified	F	27	1	0	1	0	1	0	0	12	6	0	1	Unspecified	Personality Disorder	0	0	0	0	1	Non-précisé	0	0	0	0	0	0	1	0	0	0	1	1	1	0	1	2	2	Assault (ss. 265-268); Assault with a Weapon (s. 267)	0	1
1	1	0	1	0	2021	Assault (ss. 265-268); Uttering Threats (s. 264.1)	Detention avec modalites	Liberation inconditionnelle	F	63	0	2	1	0	0	0	0	N/A	1	2	0	Unspecified	Neurocognitive / Organic	0	0	0	0	2	Autre	1	1	0	0	0	1	1	0	0	0	1	1	0	0	0	2	2	Unspecified	0	0
1	1	0	1	1	2022	Break and Enter (s. 348); Mischief (s. 430)	Liberation avec modalites	Suivre recommandation psychiatre	H	37	2	2	1	0	0	1	N/A	17	15	2	0	Schizoaffective Disorder	Substance Use Disorder	0	0	1	1	1	Traumatisme craniocerebral/TBI	1	1	1	0	0	1	0	0	0	0	1	1	1	0	1	2	2	Possession Offence (various)	0	0
1	1	0	1	0	2019	Assault (ss. 265-268); Fail to Comply with Probation Order (s. 733.1)	detention de l’accuse, sans possibilite de sorties a moins d’etre accompagne d’un membre du personnel de l’hopital.	Other	H	38	1	2	1	0	0	1	N/A	18	2	1	0	Schizoaffective Disorder	Multiple: Neurocognitive / Organic; Personality Disorder; Substance Use Disorder	0	0	0	0	1	Non-précisé	0	0	0	0	0	1	0	0	1	0	1	1	1	1	1	2	2	Aggravated Assault (s. 268); Assault (ss. 265-268); Break and Enter (s. 348); Fail to Comply (various); Fail to Comply with Probation Order (s. 733.1); Fail to Comply with Release Order (s. 145); Mischief (s. 430); Possession Offence (various); Weapons Offence (various)	0	0
1	1	1	1	0	2022	Assault (ss. 265-268); Theft (ss. 322-334); Weapons Offence (various)	Tribunal judiciaire: detention avec modalites	Other	F	26	1	2	1	0	0	1	N/A	3	3	2	1	Schizoaffective Disorder	Unspecified	0	0	0	0	2	Non-précisé	0	1	0	0	0	1	1	0	0	0	1	1	1	0	1	Bon	Bon	Other/Unspecified	0	0
1	1	1	1	0	2022	Theft (ss. 322-334)	cour municipale: detention avec modalites	Liberation avec modalites	H	43	0	2	1	1	0	1	N/A	14	2	1	1	Schizophrenia	Multiple: Personality Disorder; Substance Use Disorder	0	1	1	1	1	Non-précisé	0	0	0	0	0	1	0	0	0	0	1	1	1	0	1	Partiel	Partiel	Fail to Comply with Probation Order (s. 733.1); Fail to Comply with Release Order (s. 145); Possession Offence (various); Uttering Threats (s. 264.1)	1	1
1	0	0	1	1	2018	Aggravated Assault (s. 268); Assault (ss. 265-268)	Liberation avec modalites	Unspecified	H	27	0	2	1	0	0	0	0	2	2	0	0	Schizophrenia	Multiple: Personality Disorder; Substance Use Disorder	2	1	1	1	2	Non-précisé	1	1	0	0	0	0	0	0	0	0	1	1	0	0	0	2	2	Other/Unspecified	0	0
1	1	0	1	0	2017	Assault (ss. 265-268); Assault with a Weapon (s. 267); Criminal Harassment (s. 264)	Detention avec modalites	Suivre recommandation psychiatre	H	37	2	2	1	0	0	1	N/A	32	2	2	0	Unspecified	Other/Unspecified	0	0	0	0	2	Non-précisé	2	2	0	0	0	0	0	0	0	0	1	1	1	0	1	2	2	Criminal Harassment (s. 264); Fail to Comply (various); Fail to Comply with Release Order (s. 145); Obstruct Peace Officer (s. 129)	0	0
1	1	0	1	0	2017	Mischief (s. 430)	Liberation avec modalites	Liberation inconditionnelle	H	31	0	1	1	0	0	0	0	17	2	2	0	Unspecified	Unspecified	0	0	0	0	2	Non-précisé	0	0	0	0	0	0	0	0	0	0	1	1	0	0	0	2	2	Assault (ss. 265-268); Fail to Comply (various); Fail to Comply with Probation Order (s. 733.1); Fail to Comply with Release Order (s. 145); Possession Offence (various); Theft (ss. 322-334); Weapons Offence (various)	0	0
1	1	0	1	0	2021	Criminal Harassment (s. 264); Obstruct Peace Officer (s. 129)	Liberation avec modalites	Other	H	54	0	1	2	2	2	1	N/A	20	2	1	1	Unspecified	Substance Use Disorder	0	0	1	0	2	Non-précisé	0	0	0	0	0	0	1	0	0	0	1	1	1	0	1	2	2	Assault (ss. 265-268); Criminal Harassment (s. 264); Fail to Comply with Release Order (s. 145); Possession Offence (various)	0	0
1	0	0	1	0	2021	Assault (ss. 265-268)	Detention avec modalites	Unspecified	H	36	0	2	1	0	0	0	0	1	1	1	1	Schizophrenia	Multiple: Personality Disorder; Substance Use Disorder	0	1	1	0	2	Non-précisé	1	1	0	0	0	0	0	0	0	0	1	1	0	0	1	Partiel	2	Other/Unspecified	0	0
1	1	1	1	0	2018	Assault (ss. 265-268)	Liberation avec modalites	Suivre recommandation psychiatre	H	21	0	2	2	0	0	0	0	17	2	0	0	Unspecified	Anxiety / Trauma	0	0	0	0	2	Non-précisé	2	2	0	0	0	0	0	0	0	0	1	1	1	1	1	2	2	Other/Unspecified	0	0
1	1	0	1	0	2020	Theft (ss. 322-334)	detention sans possibilite de sorties a moins d’etre accompagne d’un membre du personnel de l’hopital	Detention avec modalites	H	21	0	2	1	2	0	1	N/A	6	2	1	1	Unspecified	Substance Use Disorder	0	0	1	1	2	Non-précisé	1	1	0	0	0	1	0	0	0	0	1	2	1	0	1	2	2	Fail to Comply (various); Theft (ss. 322-334)	0	0
1	0	0	1	1	2021	Other/Unspecified	Liberation avec modalites	Unspecified	H	42	0	0	1	0	1	0	0	4	2	0	0	Unspecified	Psychotic Disorder	0	0	0	0	2	Non-précisé	1	1	0	0	0	0	0	0	0	0	1	1	0	0	0	Partiel	2	Other/Unspecified	0	0
1	1	0	1	0	2021	Assault (ss. 265-268)	Liberation avec modalites	Other	H	62	2	2	2	0	0	0	0	42	10	0	0	Schizophrenia	Multiple: Neurodevelopmental Disorder; Substance Use Disorder	0	0	1	1	2	Non-précisé	1	1	0	0	0	0	0	0	0	0	1	1	0	0	0	2	2	Assault (ss. 265-268); Fail to Comply with Probation Order (s. 733.1); Theft (ss. 322-334); Uttering Threats (s. 264.1)	0	0
1	0	0	1	0	2017	Assault (ss. 265-268); Mischief (s. 430); Uttering Threats (s. 264.1)	Liberation avec modalites	Unspecified	H	28	0	2	1	1	0	1	N/A	8	2	2	2	Schizophrenia	Multiple: Personality Disorder; Substance Use Disorder	0	1	1	1	2	Non-précisé	0	0	1	1	0	0	1	1	0	0	1	1	1	0	1	Absent	2	Fail to Comply with Probation Order (s. 733.1); Possession Offence (various); Uttering Threats (s. 264.1)	0	0
1	1	0	0	0	2022	Fail to Comply with Probation Order (s. 733.1)	Cour municipale: liberation avec modalites	Other	F	41	1	0	0	2	0	1	N/A	3	1	1	1	Unspecified	Unspecified	0	1	0	1	2	Traumatisme craniocerebral/TBI	1	1	0	0	0	1	0	0	0	0	1	1	1	0	1	Partiel	2	Fail to Comply with Probation Order (s. 733.1); Theft (ss. 322-334)	1	0
1	1	0	1	1	2021	Assault (ss. 265-268)	liberation avec modalites	Other	H	62	1	2	1	0	2	0	0	0	1	2	0	Unspecified	Unspecified	0	0	0	0	2	Non-précisé	1	1	0	0	0	0	0	0	0	0	1	1	1	0	1	2	2	Assault (ss. 265-268)	1	0
1	1	0	1	0	2021	Criminal Harassment (s. 264)	Liberation avec modalites	Suivre recommandation psychiatre	H	45	0	2	1	0	0	0	0	24	2	2	0	Bipolar Disorder, Unspecified; Bipolar I Disorder	Unspecified	0	0	0	0	1	Non-précisé	1	1	0	0	0	0	0	0	0	0	1	1	0	0	0	2	2	Assault (ss. 265-268); Mischief (s. 430); Uttering Threats (s. 264.1)	0	0
1	1	0	1	0	2016	Mischief (s. 430)	Liberation avec modalites	Suivre recommandation psychiatre	H	29	0	2	2	0	0	0	0	19	15	2	0	Schizophrenia	Multiple: Personality Disorder; Substance Use Disorder	0	1	1	1	2	Non-précisé	0	1	0	0	0	1	0	0	0	0	1	1	1	0	0	2	2	Assault (ss. 265-268); Fail to Comply (various); Fail to Comply with Probation Order (s. 733.1); Fail to Comply with Release Order (s. 145); Mischief (s. 430); Possession Offence (various); Uttering Threats (s. 264.1)	0	0
1	1	1	0	0	2022	Assault (ss. 265-268); Mischief (s. 430); Uttering Threats (s. 264.1)	Cour municipale: liberation avec modalites	Suivre recommandation psychiatre	F	64	1	1	1	0	0	0	0	26	7	0	1	Schizoaffective Disorder	Unspecified	0	0	0	0	2	Non-précisé	0	0	1	0	0	0	1	0	0	0	1	1	1	0	1	2	2	Other/Unspecified	0	0
1	1	0	1	0	2021	Assault (ss. 265-268); Assault with a Weapon (s. 267)	liberation avec modalites	Other	H	non-précisé	2	2	1	0	2	0	0	2	2	2	0	Schizophrenia	Substance Use Disorder	0	0	1	0	2	Non-précisé	0	0	0	0	0	0	0	0	0	0	1	1	0	0	0	2	2	Other/Unspecified	0	0
1	1	0	1	0	2000	Theft (ss. 322-334)	Liberation avec modalites	Other	H	non-précisé	2	2	2	1	0	0	0	2	2	2	1	Schizoaffective Disorder	Personality Disorder	0	0	0	0	1	Non-précisé	0	0	0	0	0	0	0	0	0	0	1	1	0	0	0	2	2	Other/Unspecified	1	0
1	1	1	1	0	2022	Other/Unspecified	tribunal judiciaire: liberation avec modalites	Liberation inconditionnelle	H	44	0	2	0	0	0	0	0	24	2	0	0	Schizophrenia	Substance Use Disorder	0	0	1	1	1	Non-précisé	1	1	0	0	0	0	1	0	0	0	1	1	0	0	0	2	2	Other/Unspecified	0	0
1	1	0	1	0	2020	Weapons Offence (various)	Liberation avec modalites	Liberation inconditionnelle	H	28	2	2	1	0	0	1	N/A	5	13	0	1	Bipolar Disorder, Unspecified; Bipolar I Disorder	Multiple: Personality Disorder; Substance Use Disorder	0	1	0	1	2	Non-précisé	0	0	0	0	1	1	0	0	0	0	1	1	1	0	0	Absent	2	Assault (ss. 265-268); Fail to Comply with Release Order (s. 145); Possession Offence (various); Uttering Threats (s. 264.1)	1	0
1	1	0	1	0	2021	Assault (ss. 265-268)	tribunal judiciaire: detention stricte	Suivre recommandation psychiatre	H	27	2	0	1	0	0	0	0	2	1	0	0	Psychotic Disorder, Unspecified; Schizophrenia	Substance Use Disorder	0	0	0	0	2	Non-précisé	1	1	1	0	0	0	0	0	0	0	1	1	0	0	0	2	2	Weapons Offence (various)	0	0
1	1	1	0	0	2021	Assault (ss. 265-268)	Detention avec modalites	Other	H	30	0	2	1	0	0	1	N/A	11	15	0	0	Schizophrenia	Multiple: Personality Disorder; Substance Use Disorder	0	1	1	1	2	Non-précisé	1	1	0	0	0	1	0	0	0	0	1	1	0	0	0	2	2	Assault (ss. 265-268); Mischief (s. 430); Uttering Threats (s. 264.1)	0	0
1	1	0	1	0	2021	Weapons Offence (various)	Detention avec modalites	Other	H	75	0	2	2	0	0	1	N/A	28	2	0	0	Unspecified	Neurocognitive / Organic	0	0	0	0	2	Non-précisé	1	1	0	0	0	0	1	0	0	0	1	1	0	0	0	Absent	2	Weapons Offence (various)	0	0
1	1	1	1	0	2021	Assault (ss. 265-268); Mischief (s. 430); Obstruct Peace Officer (s. 129); Uttering Threats (s. 264.1)	Liberation avec modalites	Other	H	34	1	0	1	0	0	0	0	8	2	2	0	Unspecified	Unspecified	0	0	0	0	2	Non-précisé	1	1	0	0	0	0	0	0	0	0	1	1	0	0	0	Bon	2	Other/Unspecified	0	0
1	1	1	1	0	2007	Assault (ss. 265-268); Fail to Comply with Probation Order (s. 733.1); Mischief (s. 430); Obstruct Peace Officer (s. 129)	Liberation avec modalites	Other	H	44	0	2	1	0	0	2	0	17	2	1	0	Schizoaffective Disorder; Schizophrenia	Other/Unspecified	0	0	1	0	2	Non-précisé	0	1	0	0	0	0	0	1	0	0	1	1	0	0	0	Absent	2	Other/Unspecified	0	0
1	1	0	0	1	2022	Criminal Harassment (s. 264); Uttering Threats (s. 264.1); Weapons Offence (various)	Detention avec modalites	Other	H	30	0	1	1	0	0	0	0	11	3	0	1	Schizophrenia	Substance Use Disorder	0	0	1	0	2	Non-précisé	1	1	1	0	0	1	1	0	0	0	1	1	1	0	1	2	2	Other/Unspecified	0	0
1	0	0	1	0	2021	Assault (ss. 265-268); Theft (ss. 322-334)	Liberation avec modalites	Unspecified	H	31	0	1	1	0	1	0	0	12	4	0	0	Schizophrenia	Multiple: Personality Disorder; Substance Use Disorder	0	0	1	0	2	Non-précisé	1	1	0	0	0	0	0	0	0	0	1	1	0	0	0	Partiel	2	Other/Unspecified	0	0
1	1	0	1	0	2020	Assault (ss. 265-268); Assault with a Weapon (s. 267); Theft (ss. 322-334); Weapons Offence (various)	Liberation avec modalites	Other	H	non-précisé	2	2	2	0	2	0	0	2	2	2	2	Psychotic Disorder, Unspecified	Neurodevelopmental Disorder	0	0	0	0	1	Non-précisé	1	1	0	0	0	0	0	0	0	0	1	1	0	0	0	2	2	Other/Unspecified	0	0
1	1	1	1	1	2021	Other/Unspecified	liberation avec modalites	Other	H	24	2	0	1	0	1	0	0	3	1	0	0	Schizophrenia	Unspecified	0	0	0	0	2	Non-précisé	1	1	0	0	0	0	0	0	0	0	1	1	0	0	0	2	2	Other/Unspecified	0	0
1	1	1	1	0	1977	Assault (ss. 265-268)	Liberation avec modalites	Other	H	80	0	2	0	0	0	0	0	61	8	2	0	Schizophrenia	Neurocognitive / Organic	0	0	0	0	2	Non-précisé	1	1	0	0	0	0	1	1	0	0	1	1	0	0	0	2	2	Other/Unspecified	0	0
1	1	0	1	0	2013	Other/Unspecified	Liberation avec modalites	Liberation inconditionnelle	H	27	0	2	2	0	2	0	0	17	2	2	0	Schizophrenia	Multiple: Personality Disorder; Substance Use Disorder	0	1	1	1	1	Non-précisé	1	1	1	0	0	0	0	0	0	0	1	1	0	0	0	2	2	Assault (ss. 265-268); Assault with a Weapon (s. 267); Fail to Comply with Probation Order (s. 733.1); Uttering Threats (s. 264.1); Weapons Offence (various)	0	0
1	0	0	0	0	2022	Mischief (s. 430)	Liberation avec modalites	Unspecified	H	53	1	1	1	0	1	0	N/A	21	2	2	0	Unspecified	Unspecified	0	1	0	0	0	Non-précisé	1	1	0	0	0	0	0	0	0	0	0	0	0	0	0	Bon	Bon	Unspecified	0	0
1	1	1	1	1	2019	Uttering Threats (s. 264.1); Weapons Offence (various)	Liberation avec modalites	Unspecified	H	33	0	0	1	0	0	0	N/A	16	1	2	2	Unspecified	Personality Disorder	0	0	1	1	0	Non-précisé	1	1	0	0	0	0	0	0	0	0	0	1	0	0	0	Bon	Bon	Assault (ss. 265-268)	0	0
1	1	0	1	0	2022	Other/Unspecified	Liberation avec modalites	Unspecified	H	63	1	2	2	0	0	0	N/A	1	1	2	2	Unspecified	Substance Use Disorder	0	0	0	0	0	Non-précisé	1	1	0	0	0	0	0	0	0	0	0	0	0	0	0	Pauvre	Pauvre	Assault (ss. 265-268); Fail to Comply (various); Fail to Comply with Probation Order (s. 733.1); Mischief (s. 430); Obstruct Peace Officer (s. 129); Possession Offence (various); Theft (ss. 322-334)	0	0
1	1	1	0	0	2018	Assault (ss. 265-268); Obstruct Peace Officer (s. 129)	Liberation avec modalites	Other	F	28	1	0	1	0	0	1	60	2	1	2	2	Unspecified	Multiple: Personality Disorder; Substance Use Disorder	0	0	0	1	1	Non-précisé	1	1	0	0	0	0	0	0	0	0	0	0	0	0	0	Bon	Bon	Assault (ss. 265-268); Uttering Threats (s. 264.1)	0	0
1	1	1	1	0	2022	Assault (ss. 265-268)	Liberation avec modalites	Unspecified	H	36	0	0	2	0	0	0	N/A	19	1	0	2	Schizophrenia	Unspecified	0	1	0	1	0	Non-précisé	1	1	0	0	0	1	0	0	0	0	0	0	1	0	1	Pauvre	Pauvre	Unspecified	0	0
1	1	0	0	0	2020	Other/Unspecified	Liberation avec modalites	Other	H	32	0	1	1	0	0	0	N/A	9	1	2	0	Schizophrenia	Multiple: Anxiety / Trauma; Personality Disorder; Substance Use Disorder	0	1	0	1	0	Non-précisé	1	1	1	1	0	1	0	0	0	0	0	0	0	0	0	Partiel	Partiel	Other/Unspecified	0	0
1	1	1	0	0	2023	Mischief (s. 430); Theft (ss. 322-334)	n.a. (premiere audience)	Other	H	35	0	0	0	1	0	1	90	14	1	2	1	Schizophrenia	Other/Unspecified	1	1	1	1	0	Non-précisé	1	1	1	0	0	0	0	0	0	0	0	0	1	0	1	2	2	Assault (ss. 265-268); Possession Offence (various); Uttering Threats (s. 264.1)	0	0
1	0	0	1	0	2023	Assault (ss. 265-268); Obstruct Peace Officer (s. 129)	n.a. (premiere audience)	Unspecified	H	34	0	1	1	0	0	0	N/A	3	1	0	0	Unspecified	Substance Use Disorder	0	1	1	0	0	Non-précisé	1	1	0	0	0	0	0	0	0	0	0	0	0	0	0	Partiel	Partiel	Unspecified	0	0
1	1	1	1	0	2019	Assault (ss. 265-268)	Detention avec modalites	Unspecified	H	26	0	0	1	0	0	2	254	9	1	0	2	Unspecified	Substance Use Disorder	0	1	1	0	0	Non-précisé	1	1	0	0	0	0	0	0	0	0	0	0	0	0	0	2	2	Other/Unspecified	0	0
1	1	1	1	0	2019	Aggravated Assault (s. 268); Assault (ss. 265-268); Assault with a Weapon (s. 267); Weapons Offence (various)	Liberation avec modalites	Unspecified	H	29	0	0	2	0	0	0	N/A	7	1	2	1	Schizophrenia	Unspecified	0	1	1	0	0	Non-précisé	0	0	0	0	0	0	0	0	0	0	0	0	1	0	1	Pauvre	Pauvre	Assault (ss. 265-268); Assault with a Weapon (s. 267); Mischief (s. 430)	0	0
1	1	1	1	0	2021	Break and Enter (s. 348); Mischief (s. 430)	Liberation avec modalites	Other	H	48	2	0	1	0	1	0	N/A	N/A	1	2	2	Schizophrenia	Unspecified	0	0	1	0	0	Non-précisé	1	1	0	0	0	1	0	1	0	0	0	0	0	0	0	2	2	Other/Unspecified	0	0
1	1	1	1	0	2014	Mischief (s. 430); Weapons Offence (various)	Liberation avec modalites	Liberation inconditionnelle	H	33	0	0	0	0	0	0	N/A	N/A	1	2	1	Schizophrenia	Multiple: Personality Disorder; Substance Use Disorder	0	0	1	1	0	Non-précisé	0	1	0	0	0	0	1	1	1	0	0	0	1	0	1	2	2	Criminal Harassment (s. 264); Fail to Comply (various); Fail to Comply with Probation Order (s. 733.1); Fail to Comply with Release Order (s. 145); Mischief (s. 430); Possession Offence (various); Theft (ss. 322-334); Uttering Threats (s. 264.1); Weapons Offence (various)	0	0
1	1	0	0	0	2022	Other/Unspecified	Liberation avec modalites	Other	H	39	0	0	1	0	0	0	N/A	24	1	0	0	Bipolar Disorder, Unspecified; Bipolar I Disorder; Narcissistic Personality Disorder	Unspecified	0	1	0	0	0	Traumatisme craniocerebral/TBI	1	1	0	0	0	0	0	0	0	0	0	0	0	0	0	Partiel	Partiel	Criminal Harassment (s. 264); Uttering Threats (s. 264.1)	0	0
1	1	0	1	0	2021	Mischief (s. 430); Obstruct Peace Officer (s. 129)	Liberation avec modalites	Unspecified	F	43	0	2	2	0	0	0	N/A	9	1	2	2	Psychotic Disorder, Unspecified	Multiple: Personality Disorder; Substance Use Disorder	0	0	1	1	0	Non-précisé	1	1	0	0	0	0	0	0	0	0	0	0	0	0	0	Partiel	Bon	Criminal Harassment (s. 264); Possession Offence (various)	0	0
1	1	1	1	0	2016	Assault (ss. 265-268); Criminal Harassment (s. 264); Mischief (s. 430)	Liberation avec modalites	Suivre recommandation psychiatre	H	61	1	1	1	0	0	0	N/A	7	1	2	0	Psychotic Disorder, Unspecified	Multiple: Neurocognitive / Organic; Personality Disorder	0	0	0	0	0	Non-précisé	1	1	0	0	0	0	0	0	0	0	0	1	0	0	0	2	Pauvre	Criminal Harassment (s. 264); Uttering Threats (s. 264.1)	0	0
1	1	1	0	0	2017	Other/Unspecified	Liberation avec modalites	Unspecified	H	55	0	1	1	0	0	0	N/A	33	1	0	1	Schizophrenia	Substance Use Disorder	0	1	0	1	0	Non-précisé	1	1	0	0	0	1	1	0	0	0	1	0	0	0	0	Pauvre	Pauvre	Assault (ss. 265-268); Uttering Threats (s. 264.1)	0	0
1	1	1	1	0	2018	Mischief (s. 430); Theft (ss. 322-334)	Liberation avec modalites	Unspecified	H	32	0	0	0	0	0	0	N/A	12	1	0	1	Schizoaffective Disorder	Multiple: Personality Disorder; Substance Use Disorder	0	0	1	1	0	Non-précisé	1	1	0	0	1	0	0	0	0	0	0	0	1	1	1	Pauvre	Pauvre	Unspecified	0	0
1	1	1	1	0	2022	Assault (ss. 265-268); Theft (ss. 322-334); Uttering Threats (s. 264.1)	Detention avec modalites	Unspecified	H	24	2	0	0	0	0	1	N/A	12	1	2	2	Schizophrenia	Personality Disorder	0	1	1	0	0	Non-précisé	1	1	1	0	0	1	0	0	0	0	0	0	1	0	1	2	2	Unspecified	0	0
1	0	0	1	0	2018	Assault (ss. 265-268); Weapons Offence (various)	Liberation avec modalites	Unspecified	H	33	0	0	0	0	0	0	N/A	26	1	0	1	Schizoaffective Disorder	Multiple: Personality Disorder; Substance Use Disorder	0	0	1	1	1	Non-précisé	0	1	0	0	0	0	0	0	0	0	0	0	1	0	1	Pauvre	Pauvre	Assault (ss. 265-268); Uttering Threats (s. 264.1); Weapons Offence (various)	0	0
1	1	1	1	0	2023	Other/Unspecified	n.a. (premiere audience)	Unspecified	H	43	0	0	1	0	0	0	N/A	N/A	1	0	2	Schizoaffective Disorder; Schizophrenia	Substance Use Disorder	0	0	0	0	0	Non-précisé	1	1	1	0	0	0	0	0	0	0	0	0	0	0	0	Bon	Bon	Unspecified	0	0
1	1	1	0	0	2017	Assault (ss. 265-268); Uttering Threats (s. 264.1)	Liberation avec modalites	Unspecified	F	non-précisé	1	0	1	0	1	0	N/A	N/A	1	2	0	Schizoaffective Disorder	Multiple: Personality Disorder; Substance Use Disorder	0	0	0	0	0	Non-précisé	1	1	0	0	0	0	0	0	0	0	0	0	1	0	0	Partiel	Partiel	Unspecified	0	0
1	1	1	1	1	2004	Assault (ss. 265-268); Obstruct Peace Officer (s. 129); Theft (ss. 322-334); Weapons Offence (various)	liberation avec modalites	Unspecified	H	38	1	0	1	0	0	0	N/A	20	2	2	1	Bipolar Disorder, Unspecified; Bipolar I Disorder	Multiple: Personality Disorder; Substance Use Disorder	0	0	0	0	2	Non-précisé	1	1	2	2	2	2	2	2	2	2	2	2	1	2	1	Partiel	2	Aggravated Assault (s. 268); Assault (ss. 265-268); Assault with a Weapon (s. 267); Fail to Comply (various); Fail to Comply with Probation Order (s. 733.1); Fail to Comply with Release Order (s. 145); Mischief (s. 430); Possession Offence (various); Theft (ss. 322-334); Uttering Threats (s. 264.1); Weapons Offence (various)	0	0
1	1	0	1	0	2008	Theft (ss. 322-334)	detention avec modalites	Unspecified	F	48	0	0	2	0	0	1	735	23	70	2	2	Schizoaffective Disorder	Multiple: Personality Disorder; Substance Use Disorder	2	2	2	1	2	Non-précisé	1	2	2	2	2	2	1	2	2	2	2	2	1	2	1	Absent	2	Assault (ss. 265-268); Assault with a Weapon (s. 267); Fail to Comply (various); Fail to Comply with Probation Order (s. 733.1); Possession Offence (various); Theft (ss. 322-334); Uttering Threats (s. 264.1)	0	0
1	1	1	1	1	2020	Mischief (s. 430)	detention avec modalites	Unspecified	F	38	0	0	1	0	0	1	140	28	2	1	2	Schizoaffective Disorder; Schizophrenia	Multiple: Personality Disorder; Substance Use Disorder	2	1	2	1	1	Non-précisé	0	0	2	2	2	2	2	2	2	2	2	2	0	2	2	Pauvre	2	Assault (ss. 265-268); Fail to Comply with Probation Order (s. 733.1); Fail to Comply with Release Order (s. 145); Mischief (s. 430); Uttering Threats (s. 264.1)	0	0
1	1	1	1	0	2009	Assault (ss. 265-268); Mischief (s. 430)	detention avec modalites	Unspecified	F	47	1	0	1	0	0	1	395	24	20	2	2	Bipolar Disorder, Unspecified	Unspecified	2	2	1	1	2	Non-précisé	1	1	2	2	2	2	2	2	2	2	2	2	1	2	1	Pauvre	2	Fail to Comply with Probation Order (s. 733.1); Fail to Comply with Release Order (s. 145); Mischief (s. 430); Theft (ss. 322-334)	0	0
1	1	1	1	1	2015	Assault (ss. 265-268)	detention - premier audience	Unspecified	F	38	0	0	1	0	0	1	30	25	2	1	2	Schizophrenia	Psychotic Disorder	2	0	0	0	2	Non-précisé	1	2	1	2	2	2	2	2	2	2	2	1	1	2	1	2	2	Theft (ss. 322-334)	0	0
1	1	1	1	0	2020	Criminal Harassment (s. 264); Uttering Threats (s. 264.1); Weapons Offence (various)	liberation avec modalites	Unspecified	H	non-précisé	2	0	1	0	0	0	N/A	2	2	2	2	Schizoaffective Disorder	Other/Unspecified	2	2	2	2	2	Non-précisé	1	1	0	0	0	2	2	2	2	2	2	2	0	2	2	2	2	Unspecified	2	2
1	1	0	1	0	2021	Mischief (s. 430)	detention avec modalites	Unspecified	H	54	1	0	2	0	0	1	N/A	14	1	2	2	Unspecified	Other/Unspecified	2	2	2	2	2	Non-précisé	0	0	2	2	2	2	2	2	2	2	2	2	0	2	2	Absent	2	Fail to Comply (various); Fail to Comply with Probation Order (s. 733.1); Theft (ss. 322-334); Uttering Threats (s. 264.1)	0	0
1	1	0	1	0	2023	Other/Unspecified	premier audience - liberation avec modalites	Unspecified	H	46	0	1	2	1	0	0	N/A	1	2	2	1	Psychotic Disorder, Unspecified	Substance Use Disorder	2	0	1	2	2	Non-précisé	0	0	0	0	0	1	2	0	2	2	2	2	0	2	2	Pauvre	Pauvre	Other/Unspecified	0	0
1	0	0	1	0	2018	Assault (ss. 265-268); Uttering Threats (s. 264.1)	detention avec modalites	Unspecified	H	61	0	0	2	0	0	1	1460	36	15	2	2	Unspecified	Multiple: Personality Disorder; Substance Use Disorder	2	2	2	2	2	Non-précisé	1	2	2	2	2	2	2	2	2	2	2	2	0	2	2	Bon	2	Criminal Harassment (s. 264); Fail to Comply with Probation Order (s. 733.1); Fail to Comply with Release Order (s. 145); Mischief (s. 430); Possession Offence (various); Theft (ss. 322-334); Uttering Threats (s. 264.1)	0	0
1	0	0	1	0	2009	Other/Unspecified	liberation avec modalites	Unspecified	F	37	0	2	2	0	0	0	N/A	17	2	2	1	Schizophrenia	Substance Use Disorder	2	0	0	2	2	Non-précisé	0	0	0	2	2	2	2	2	2	2	2	2	2	2	2	Absent	Pauvre	Mischief (s. 430); Possession Offence (various)	0	0
1	1	1	1	0	2023	Assault (ss. 265-268)	premier audience - liberation avec modalites	Unspecified	H	non-précisé	2	2	1	2	2	0	N/A	2	2	2	2	Unspecified	Unspecified	2	1	1	2	2	Non-précisé	1	1	1	2	2	2	1	2	2	2	1	2	0	2	2	Absent	2	Unspecified	2	2
1	0	0	1	0	2013	Assault (ss. 265-268)	liberation avec modalites	Unspecified	H	43	0	2	0	1	0	0	N/A	21	9	2	2	Schizoaffective Disorder	Multiple: Personality Disorder; Substance Use Disorder	2	2	1	2	2	Non-précisé	1	1	2	2	2	2	2	2	2	2	2	2	1	2	1	Partiel	Pauvre	Other/Unspecified	0	0
1	1	1	1	0	2021	Assault (ss. 265-268); Obstruct Peace Officer (s. 129)	liberation avec modalites	Unspecified	H	23	0	0	1	0	0	0	N/A	3	2	2	2	Schizophrenia	Unspecified	1	1	1	2	2	Non-précisé	1	1	1	2	2	2	2	2	2	2	2	2	0	2	2	Pauvre	2	Other/Unspecified	0	0
1	1	0	1	0	2019	Assault (ss. 265-268)	detention avec modalites	Unspecified	H	58	0	0	2	0	0	1	N/A	64	2	2	2	Schizophrenia	Neurodevelopmental Disorder	2	2	2	2	2	Non-précisé	2	2	2	2	2	2	2	2	2	2	2	2	1	2	1	2	2	Assault (ss. 265-268)	0	0
1	1	1	1	0	2023	Other/Unspecified	2	Unspecified	H	15	2	0	2	0	0	0	N/A	1	0	2	2	Unspecified	Unspecified	2	2	2	2	2	Non-précisé	2	2	2	2	2	2	2	2	2	2	2	2	2	2	2	2	2	Other/Unspecified	2	2
1	1	1	1	0	2021	Other/Unspecified	liberation avec modalites	Unspecified	H	19	0	0	2	0	0	0	N/A	13	2	2	2	Unspecified	Neurodevelopmental Disorder	2	0	0	0	2	Non-précisé	1	1	2	2	2	2	2	2	2	2	2	2	1	2	1	Pauvre	2	Other/Unspecified	0	0
1	1	1	1	0	2023	Assault (ss. 265-268); Criminal Harassment (s. 264); Mischief (s. 430); Obstruct Peace Officer (s. 129)	premier audience - detention avec modalites	Unspecified	2	non-précisé	2	0	0	0	2	1	7	2	2	1	2	Unspecified	Unspecified	2	2	2	2	2	Non-précisé	1	2	2	2	2	2	2	2	2	2	2	1	1	2	1	Absent	2	Unspecified	2	2
1	1	1	1	0	2022	Other/Unspecified	detention avec modalites	Other	H	37	0	0	0	0	0	1	N/A	2	12	2	2	Schizoaffective Disorder	Substance Use Disorder	1	1	1	1	2	Non-précisé	1	2	1	2	2	2	2	2	2	2	2	2	1	2	1	Pauvre	2	Unspecified	0	0
1	1	1	1	0	2023	Assault (ss. 265-268); Fail to Comply with Probation Order (s. 733.1); Obstruct Peace Officer (s. 129); Uttering Threats (s. 264.1)	premier audience - detention avec modalites	Unspecified	H	32	2	0	2	0	0	1	90	2	2	2	1	Cannabis Use Disorder; Schizoaffective Disorder	Unspecified	2	2	2	1	2	Non-précisé	1	2	2	2	2	2	2	2	2	2	2	2	1	2	1	Pauvre	2	Assault (ss. 265-268); Fail to Comply (various); Fail to Comply with Probation Order (s. 733.1); Obstruct Peace Officer (s. 129); Possession Offence (various); Uttering Threats (s. 264.1)	0	0
1	1	1	1	0	2022	Criminal Harassment (s. 264); Uttering Threats (s. 264.1)	liberation avec modalites	Unspecified	H	non-précisé	2	2	2	2	0	0	N/A	2	1	2	2	Unspecified	Unspecified	2	2	2	2	2	Non-précisé	1	1	1	2	2	2	2	2	2	2	2	2	0	2	2	Bon	Bon	Unspecified	2	2
1	0	0	1	0	2017	Other/Unspecified	premier audience - liberation avec modalites	Unspecified	H	52	1	0	1	0	0	0	N/A	15	1	2	2	Unspecified	Unspecified	2	2	2	2	2	Non-précisé	1	1	2	2	2	1	1	2	2	1	2	2	2	2	2	Pauvre	2	Assault (ss. 265-268); Fail to Comply (various); Fail to Comply with Probation Order (s. 733.1); Fail to Comply with Release Order (s. 145); Forcible Confinement (s. 279(2)); Mischief (s. 430); Theft (ss. 322-334)	2	2
1	1	1	1	0	2018	Assault (ss. 265-268)	liberation avec modalites	Unspecified	F	non-précisé	2	2	2	0	2	0	N/A	2	2	2	2	Schizoaffective Disorder	Personality Disorder	2	2	2	2	2	Non-précisé	1	0	0	0	0	0	0	0	0	0	0	2	1	2	1	Pauvre	Pauvre	Unspecified	2	2
1	1	0	1	0	2023	Mischief (s. 430)	premier audience - liberation avec modalites	Unspecified	H	non-précisé	2	0	2	0	0	0	N/A	2	2	2	2	Unspecified	Mood Disorder	2	2	2	2	2	Non-précisé	1	1	0	0	0	0	0	0	0	0	0	2	0	2	2	Pauvre	Pauvre	Unspecified	2	2
1	1	1	1	0	2021	Assault (ss. 265-268); Assault with a Weapon (s. 267)	liberations avec modalites	Liberation inconditionnelle	F	33	0	0	1	0	1	0	0	5	2	0	0	Schizoaffective Disorder	Unspecified	0	0	0	0	2	Non-précisé	1	1	0	0	0	0	0	0	0	0	1	1	0	0	1	Bon	2	Other/Unspecified	0	0
1	1	0	1	0	2022	Other/Unspecified	tribunal judiciaire: detention avec modalites	Other	H	26	0	2	0	1	0	1	N/A	0	1	0	1	Schizophrenia	Substance Use Disorder	1	1	1	1	2	Neurologique	0	0	0	0	1	1	0	0	0	0	1	1	0	0	0	Absent	2	Other/Unspecified	0	0
1	1	0	1	0	2021	Assault (ss. 265-268); Fail to Comply with Probation Order (s. 733.1); Uttering Threats (s. 264.1)	Detention avec modalites	Other	F	79	1	2	2	0	0	0	0	8	1	0	0	Unspecified	Multiple: Personality Disorder; Substance Use Disorder	0	0	0	0	2	Non-précisé	1	1	0	0	0	0	0	0	0	0	1	1	0	0	0	2	2	Other/Unspecified	0	0
1	1	0	0	0	2022	Theft (ss. 322-334); Weapons Offence (various)	tribunal judiciaire: liberation avec modalites	Liberation avec modalites	H	33	0	1	1	0	1	0	0	15	2	2	2	Schizoaffective Disorder	Other/Unspecified	0	0	0	1	2	Dermatologique; Musculo-squelettique; Traumatisme craniocerebral/TBI	0	0	0	0	0	0	0	1	0	0	1	1	1	0	1	2	2	Assault (ss. 265-268); Fail to Comply (various); Fail to Comply with Probation Order (s. 733.1); Fail to Comply with Release Order (s. 145); Mischief (s. 430); Possession Offence (various); Uttering Threats (s. 264.1)	0	0
1	1	1	0	1	2019	Theft (ss. 322-334); Weapons Offence (various)	detention avec modalites	Suivre recommandation psychiatre	H	33	0	2	1	0	1	1	N/A	7	5	2	0	Schizophrenia	Substance Use Disorder	1	0	0	0	1	Non-précisé	1	1	0	0	0	0	0	1	0	0	1	1	0	0	0	2	2	Possession Offence (various); Theft (ss. 322-334)	0	0
1	1	0	1	1	2017	Assault (ss. 265-268); Assault with a Weapon (s. 267)	Detention avec modalites	Other	H	non-précisé	2	2	1	0	1	0	0	N/A	1	2	0	Schizoaffective Disorder	Multiple: Personality Disorder; Substance Use Disorder	1	1	0	0	2	Endocrine/Metabolique	1	1	0	0	0	0	0	1	0	0	1	1	1	0	0	2	2	Other/Unspecified	0	0
0	1	0	0	0	2021	Other/Unspecified	Detention avec modalites	Other	H	60	0	2	0	0	0	1	N/A	18	2	2	0	Schizophrenia	Other/Unspecified	0	1	0	0	1	Non-précisé	1	0	0	0	0	1	1	0	0	0	1	1	0	0	0	Absent	2	Other/Unspecified	0	0
0	1	0	0	0	2018	Assault (ss. 265-268); Assault with a Weapon (s. 267); Criminal Harassment (s. 264); Mischief (s. 430)	Detention avec modalites	Other	H	non-précisé	2	2	2	0	0	1	N/A	2	2	2	2	Schizoaffective Disorder	Unspecified	0	0	0	0	2	Musculo-squelettique	0	0	0	0	0	1	1	0	0	0	1	1	1	1	0	Absent	2	Other/Unspecified	0	0
1	1	0	0	0	2022	Fail to Comply with Probation Order (s. 733.1)	tribunal judiciaire: liberation avec modalites	Suivre recommandation psychiatre	H	31	1	1	0	0	0	0	0	2	4	1	2	Schizoaffective Disorder	Substance Use Disorder	0	0	1	0	2	Non-précisé	0	0	0	0	0	0	0	0	0	0	1	1	1	0	1	2	2	Assault (ss. 265-268); Assault with a Weapon (s. 267); Break and Enter (s. 348); Fail to Comply with Probation Order (s. 733.1); Possession Offence (various); Uttering Threats (s. 264.1)	0	0
1	0	0	0	0	2021	Assault (ss. 265-268); Fail to Comply with Probation Order (s. 733.1)	Liberation avec modalites	Unspecified	H	34	0	2	1	0	2	0	0	5	6	2	0	Psychotic Disorder, Unspecified	Substance Use Disorder	0	1	1	1	2	Non-précisé	1	1	0	0	0	0	0	0	0	0	1	1	0	0	0	Absent	2	Fail to Comply (various); Fail to Comply with Probation Order (s. 733.1); Fail to Comply with Release Order (s. 145); Mischief (s. 430); Possession Offence (various)	0	0
1	1	1	1	0	2017	Assault (ss. 265-268)	Detention avec modalites	Suivre recommandation psychiatre	H	39	0	2	1	0	0	1	N/A	17	15	2	2	Schizophrenia	Multiple: Neurodevelopmental Disorder; Substance Use Disorder	0	0	0	1	2	Non-précisé	1	1	1	0	0	1	1	0	0	0	1	1	0	0	0	Partiel	2	Other/Unspecified	0	0
1	1	0	1	0	2022	Obstruct Peace Officer (s. 129); Theft (ss. 322-334); Uttering Threats (s. 264.1)	aucune decision tenue par le tribunal judiciaire	Unspecified	H	39	1	2	1	0	0	0	0	20	30	2	1	Schizoaffective Disorder	Multiple: Personality Disorder; Substance Use Disorder	0	0	1	1	2	Non-précisé	1	1	0	0	0	0	0	0	0	0	1	1	0	0	0	2	2	Assault (ss. 265-268); Assault with a Weapon (s. 267); Fail to Comply (various); Fail to Comply with Probation Order (s. 733.1); Fail to Comply with Release Order (s. 145); Forcible Confinement (s. 279(2)); Obstruct Peace Officer (s. 129); Possession Offence (various); Uttering Threats (s. 264.1); Weapons Offence (various)	0	0
1	0	0	1	0	2018	Assault (ss. 265-268); Theft (ss. 322-334); Weapons Offence (various)	Detention avec modalites	Unspecified	F	33	0	2	2	0	0	1	N/A	6	2	2	2	Unspecified	Unspecified	0	0	0	0	2	Oncologie	1	1	1	0	0	0	0	0	0	0	1	1	1	0	1	2	2	Other/Unspecified	0	0
1	0	0	1	0	2017	Assault (ss. 265-268)	Liberation avec modalites	Unspecified	F	43	1	0	1	0	0	0	0	7	2	2	2	Schizophrenia	Substance Use Disorder	0	0	0	1	2	Infectieux; Substance-related	1	1	1	0	0	0	0	0	0	0	1	1	0	0	0	2	2	Other/Unspecified	0	0
1	1	0	0	0	2021	Theft (ss. 322-334)	tribunal judiciaire: detention avec modalites	Suivre recommandation psychiatre	H	42	0	2	1	0	0	1	N/A	23	2	1	1	Schizophrenia	Substance Use Disorder	1	1	1	1	1	Non-précisé	0	0	1	0	0	1	1	0	0	0	1	2	2	0	1	Absent	2	Fail to Comply (various); Fail to Comply with Probation Order (s. 733.1); Fail to Comply with Release Order (s. 145); Theft (ss. 322-334)	0	0
1	1	0	1	0	2018	Mischief (s. 430)	liberation avec modalites	Detention stricte	H	40	0	1	2	0	0	0	0	18	18	2	1	Schizoaffective Disorder	Substance Use Disorder	0	1	1	1	2	Non-précisé	0	0	0	0	0	1	0	0	0	0	1	1	1	0	1	Pauvre	Pauvre	Assault (ss. 265-268); Assault with a Weapon (s. 267); Uttering Threats (s. 264.1)	0	0
1	1	0	0	0	2012	Other/Unspecified	Detention avec modalites	Suivre recommandation psychiatre	H	36	0	2	1	2	0	1	N/A	17	2	2	2	Unspecified	Multiple: Personality Disorder; Substance Use Disorder	0	0	1	1	2	Traumatisme craniocerebral/TBI	1	1	0	0	0	1	0	0	0	0	1	1	0	0	0	2	2	Assault (ss. 265-268); Fail to Comply (various); Fail to Comply with Probation Order (s. 733.1); Fail to Comply with Release Order (s. 145); Theft (ss. 322-334)	0	0
1	1	1	0	1	2022	Weapons Offence (various)	le tribunal judiciaire, en rendant sa decision, a ordonne que l’accuse soit detenu'	Detention avec modalites	H	29	0	2	1	0	0	1	N/A	1	1	0	2	Schizophrenia	Substance Use Disorder	0	0	0	0	2	Non-précisé	1	1	0	0	0	0	0	0	0	0	1	1	0	0	0	2	2	Other/Unspecified	0	0
1	1	1	1	0	2013	Aggravated Assault (s. 268); Assault (ss. 265-268)	detention avec modalites	Other	H	32	0	2	1	0	0	1	N/A	12	2	2	2	Unspecified	Personality Disorder	0	0	0	0	2	Cardiovasculaire	0	0	0	0	0	0	1	0	1	0	1	1	1	0	1	2	2	Fail to Comply (various); Fail to Comply with Probation Order (s. 733.1); Fail to Comply with Release Order (s. 145); Mischief (s. 430); Possession Offence (various); Theft (ss. 322-334)	0	0
1	1	0	1	0	2022	Assault (ss. 265-268)	tribunal judiciaire: detention avec modalites	Other	H	84	0	0	1	0	0	1	N/A	0	1	0	1	Unspecified	Multiple: Anxiety / Trauma; Substance Use Disorder	0	1	0	0	2	Non-précisé	1	1	0	0	0	0	0	0	0	0	1	1	1	0	1	Absent	2	Other/Unspecified	0	0
1	1	0	1	0	2020	Uttering Threats (s. 264.1); Weapons Offence (various)	Liberation avec modalites	Other	H	32	1	2	1	0	0	0	0	13	11	2	2	Schizoaffective Disorder	Unspecified	0	0	1	0	2	Non-précisé	0	1	0	0	0	0	0	0	0	0	1	1	0	0	0	Absent	2	Fail to Comply with Probation Order (s. 733.1); Possession Offence (various); Theft (ss. 322-334); Uttering Threats (s. 264.1)	0	0
0	1	1	1	0	2013	Assault (ss. 265-268)	Liberation avec modalites	Other	H	32	2	2	1	0	2	0	0	27	3	0	1	Unspecified	Unspecified	0	0	0	0	2	Non-précisé	1	1	0	0	0	0	0	0	0	0	1	1	0	1	0	2	2	Other/Unspecified	0	0
1	1	0	1	1	N/A	Assault (ss. 265-268); Uttering Threats (s. 264.1); Weapons Offence (various)	Liberation avec modalites	Suivre recommandation psychiatre	H	45	1	1	1	0	2	0	0	7	1	0	0	Unspecified	Multiple: Anxiety / Trauma; Personality Disorder; Substance Use Disorder	0	0	1	0	2	Non-précisé	0	0	0	0	0	1	1	0	0	0	1	1	0	0	0	2	2	Other/Unspecified	0	0
1	1	0	0	0	N/A	Fail to Comply with Probation Order (s. 733.1)	tribunal judiciaire: liberation avec modalites	Suivre recommandation psychiatre	H	59	0	2	2	2	0	1	N/A	32	16	1	1	Schizophrenia	Other/Unspecified	0	0	0	1	2	Non-précisé	0	0	1	0	0	0	0	0	0	0	1	1	0	0	0	2	2	Break and Enter (s. 348); Fail to Comply (various); Fail to Comply with Release Order (s. 145); Theft (ss. 322-334)	0	1
1	0	0	0	0	2016	Fail to Comply with Probation Order (s. 733.1)	Detention avec modalites	Unspecified	H	42	1	2	2	2	0	0	0	22	2	2	2	Schizophrenia	Multiple: Personality Disorder; Substance Use Disorder	1	0	1	1	2	Non-précisé	1	1	0	0	0	0	0	0	0	0	1	1	0	0	0	2	2	Fail to Comply with Probation Order (s. 733.1)	0	0
1	1	0	0	0	2023	Assault (ss. 265-268)	Detention avec modalites	Suivre recommandation psychiatre	H	27	0	0	1	0	0	1	301	8	1	0	2	Schizophrenia	Multiple: Personality Disorder; Substance Use Disorder	0	1	1	1	0	Non-précisé	1	1	0	0	0	1	0	0	0	0	1	0	0	0	0	Pauvre	Pauvre	Other/Unspecified	0	0
1	0	0	1	0	2023	Assault (ss. 265-268)	n.a. (premiere audience)	Unspecified	H	56	0	0	1	0	0	1	86	18	1	2	1	Schizoaffective Disorder	Personality Disorder	0	0	0	0	1	Non-précisé	1	1	0	0	1	0	0	0	0	0	1	1	1	1	1	Partiel	Partiel	Assault (ss. 265-268); Assault with a Weapon (s. 267); Mischief (s. 430); Possession Offence (various); Uttering Threats (s. 264.1)	0	0
1	1	0	0	0	2022	Assault (ss. 265-268)	Detention avec modalites	Unspecified	F	48	1	0	1	0	0	2	N/A	11	1	1	2	Psychotic Disorder, Unspecified; Stimulant Use Disorder (Amphetamine-Type)	Multiple: Personality Disorder; Psychotic Disorder; Substance Use Disorder	0	0	0	1	0	Non-précisé	1	1	0	0	0	0	0	0	0	0	0	0	0	0	0	Partiel	Partiel	Break and Enter (s. 348); Criminal Harassment (s. 264); Fail to Comply (various); Fail to Comply with Probation Order (s. 733.1); Fail to Comply with Release Order (s. 145); Mischief (s. 430)	0	0
1	0	0	0	0	2023	Mischief (s. 430)	n.a. (premiere audience)	Unspecified	H	38	0	0	1	0	0	1	71	18	1	2	1	Unspecified	Multiple: Personality Disorder; Substance Use Disorder	0	0	0	0	0	Non-précisé	1	1	1	0	0	1	1	0	0	0	0	0	0	0	0	Bon	Bon	Possession Offence (various); Theft (ss. 322-334)	0	0
1	0	0	0	0	2023	Other/Unspecified	n.a. (premiere audience)	Unspecified	H	44	2	0	0	0	0	1	93	12	1	2	1	Psychotic Disorder, Unspecified	Substance Use Disorder	0	0	1	1	0	Non-précisé	1	1	0	0	0	1	1	0	1	0	1	0	1	0	1	Pauvre	Pauvre	Criminal Harassment (s. 264); Possession Offence (various); Uttering Threats (s. 264.1)	0	0
1	1	0	0	0	2023	Assault (ss. 265-268)	n.a. (premiere audience)	Unspecified	H	55	0	0	0	0	0	0	N/A	36	1	0	2	Schizophrenia	Unspecified	0	0	0	0	0	Non-précisé	1	1	0	0	0	1	0	0	0	0	1	0	0	0	0	Partiel	Partiel	Unspecified	0	0
1	1	1	0	0	2023	Assault (ss. 265-268)	n.a. (premiere audience)	Other	H	45	0	0	1	0	0	1	119	N/A	1	0	1	Schizoaffective Disorder	Multiple: Anxiety / Trauma; Substance Use Disorder	0	1	1	0	1	Non-précisé	1	1	0	0	0	0	0	0	0	0	0	0	1	0	1	Partiel	Partiel	Unspecified	0	0
1	0	0	1	1	2023	Other/Unspecified	n.a. (premiere audience)	Unspecified	F	31	0	0	1	0	1	0	N/A	4	1	1	1	Cannabis Use Disorder; Psychotic Disorder, Unspecified; Schizophrenia	Substance Use Disorder	0	1	1	0	0	Non-précisé	0	0	0	0	0	1	0	0	0	0	0	0	0	0	0	Absent	Absent	Assault (ss. 265-268); Fail to Comply with Probation Order (s. 733.1); Mischief (s. 430)	0	0
1	1	1	0	1	2017	Obstruct Peace Officer (s. 129); Theft (ss. 322-334)	Detention avec modalites	Other	H	31	0	0	1	0	0	1	357	12	1	1	1	Unspecified	Multiple: Mood Disorder; Psychotic Disorder; Substance Use Disorder	0	0	1	1	0	Non-précisé	1	1	1	0	0	1	0	1	0	0	1	1	1	0	1	Absent	Absent	Obstruct Peace Officer (s. 129); Possession Offence (various)	1	1
1	1	1	0	0	2013	Assault (ss. 265-268); Mischief (s. 430)	Liberation avec modalites	Liberation inconditionnelle	H	35	0	1	0	0	0	0	N/A	14	1	2	2	Schizophrenia	Unspecified	0	0	1	1	0	Non-précisé	1	1	0	0	0	0	0	0	0	0	0	0	0	0	0	Absent	Pauvre	Assault (ss. 265-268); Fail to Comply with Probation Order (s. 733.1); Uttering Threats (s. 264.1)	0	0
1	1	1	1	0	2022	Criminal Harassment (s. 264); Fail to Comply with Probation Order (s. 733.1)	Detention avec modalites	Unspecified	H	29	2	0	1	0	0	2	337	9	1	1	2	Schizoaffective Disorder	Substance Use Disorder	0	1	1	1	1	Non-précisé	1	1	0	0	0	1	0	0	0	0	0	0	0	1	0	Partiel	Partiel	Criminal Harassment (s. 264); Fail to Comply with Probation Order (s. 733.1); Possession Offence (various); Theft (ss. 322-334)	0	0
1	1	0	0	0	2023	Assault (ss. 265-268)	n.a. (premiere audience)	Other	H	46	0	0	0	2	0	1	145	16	1	2	1	Narcissistic Personality Disorder	Multiple: Psychotic Disorder; Substance Use Disorder	0	1	1	1	0	Non-précisé	0	1	0	0	0	1	0	1	0	0	0	1	0	0	0	Absent	Absent	Assault (ss. 265-268); Assault with a Weapon (s. 267); Fail to Comply (various); Fail to Comply with Release Order (s. 145); Forcible Confinement (s. 279(2)); Uttering Threats (s. 264.1)	0	0
1	0	0	0	0	2023	Uttering Threats (s. 264.1)	n.a. (premiere audience)	Unspecified	H	non-précisé	1	2	1	0	2	0	N/A	N/A	1	2	0	Psychotic Disorder, Unspecified	Unspecified	0	0	0	0	0	Traumatisme craniocerebral/TBI	1	1	0	0	0	0	0	0	0	0	0	0	0	0	0	Bon	Bon	Other/Unspecified	0	0
1	0	0	0	0	2022	Other/Unspecified	Liberation avec modalites	Unspecified	F	60	1	0	1	0	0	0	N/A	20	1	0	0	Unspecified	Other/Unspecified	0	0	0	0	0	Traumatisme craniocerebral/TBI	1	1	0	0	0	0	0	0	0	0	0	0	0	0	0	Bon	Bon	Unspecified	0	0
1	0	0	1	0	2021	Other/Unspecified	Liberation avec modalites	Unspecified	F	60	1	2	1	0	0	0	0	20	10	0	0	Unspecified	Unspecified	0	0	0	0	2	Non-précisé	1	1	0	0	0	0	0	0	0	0	1	1	0	0	0	2	2	Other/Unspecified	0	0
1	1	1	1	0	2010	Other/Unspecified	Liberation avec modalites	Other	H	63	0	2	0	2	2	0	0	41	2	2	2	Bipolar Disorder, Unspecified	Multiple: Personality Disorder; Substance Use Disorder	0	1	1	1	1	Non-précisé	1	1	0	0	0	0	0	0	0	0	0	1	0	1	0	2	2	Assault (ss. 265-268); Fail to Comply (various); Fail to Comply with Probation Order (s. 733.1); Fail to Comply with Release Order (s. 145); Mischief (s. 430); Theft (ss. 322-334); Uttering Threats (s. 264.1)	0	0
1	1	1	1	0	2022	Criminal Harassment (s. 264); Uttering Threats (s. 264.1)	tribunal judiciaire: liberation avec modalites	Other	F	31	0	1	1	0	1	0	0	0	2	0	2	Psychotic Disorder, Unspecified	Anxiety / Trauma	1	0	1	0	2	Non-précisé	1	1	0	0	0	0	1	0	0	0	1	1	1	1	1	2	2	Other/Unspecified	0	0
1	1	0	1	0	2001	Other/Unspecified	Detention avec modalites	Detention avec modalites	H	52	0	2	2	2	0	1	N/A	33	12	1	2	Unspecified	Multiple: Personality Disorder; Substance Use Disorder	0	0	1	0	2	Non-précisé	0	0	0	0	0	0	1	1	0	0	1	1	1	0	1	2	2	Assault (ss. 265-268); Assault with a Weapon (s. 267); Break and Enter (s. 348); Fail to Comply (various); Fail to Comply with Probation Order (s. 733.1); Fail to Comply with Release Order (s. 145); Mischief (s. 430); Possession Offence (various); Theft (ss. 322-334); Trespass at Night (s. 177); Uttering Threats (s. 264.1)	0	0
1	1	0	1	0	2022	Assault (ss. 265-268)	Detention avec modalites	Other	H	52	1	2	1	0	0	0	0	13	6	2	2	Schizophrenia	Substance Use Disorder	0	1	0	0	2	Non-précisé	1	1	0	0	0	1	1	0	0	0	1	1	0	0	0	Partiel	2	Possession Offence (various); Uttering Threats (s. 264.1); Weapons Offence (various)	0	0
1	1	1	1	1	2016	Criminal Harassment (s. 264); Uttering Threats (s. 264.1); Weapons Offence (various)	Detention avec modalites	Other	H	39	0	2	1	0	0	0	0	19	2	2	2	Schizophrenia	Substance Use Disorder	0	0	0	0	2	Non-précisé	1	1	0	1	0	0	0	0	0	0	1	1	0	0	0	Partiel	2	Fail to Comply (various); Theft (ss. 322-334)	0	0
1	1	1	0	0	2022	Other/Unspecified	tribunal judiciaire: liberation avec modalites	Liberation avec modalites	H	36	0	1	0	1	1	1	N/A	19	4	1	1	Unspecified	Personality Disorder	0	0	0	0	2	Non-précisé	1	1	0	0	0	1	1	0	0	0	1	1	1	0	1	2	2	Other/Unspecified	0	0
1	1	1	1	0	2019	Assault (ss. 265-268)	Detention avec modalites	Other	H	32	0	2	1	0	1	1	N/A	11	2	2	1	Schizoaffective Disorder	Unspecified	0	0	1	1	2	Endocrine/Metabolique; Neurologique; Substance-related	0	0	1	0	0	0	1	1	0	0	1	1	0	0	0	Absent	2	Other/Unspecified	0	0
1	1	1	0	0	2010	Assault (ss. 265-268); Fail to Comply with Probation Order (s. 733.1)	Detention avec modalites	Other	H	39	0	2	1	0	0	0	0	19	2	2	2	Schizophrenia	Multiple: Personality Disorder; Substance Use Disorder	0	0	1	1	2	Non-précisé	1	1	1	0	0	0	0	0	0	0	0	1	0	0	0	2	2	Other/Unspecified	0	0
1	1	0	1	0	2019	Assault (ss. 265-268)	Liberation avec modalites	Other	H	44	0	2	1	0	0	0	0	27	10	1	2	Schizophrenia	Multiple: Personality Disorder; Substance Use Disorder	0	1	1	1	2	Non-précisé	2	1	0	0	0	0	0	0	0	0	0	1	0	0	0	2	2	Assault (ss. 265-268); Criminal Harassment (s. 264); Fail to Comply (various); Fail to Comply with Probation Order (s. 733.1); Fail to Comply with Release Order (s. 145); Mischief (s. 430); Possession Offence (various); Theft (ss. 322-334); Uttering Threats (s. 264.1)	0	0
1	0	0	1	0	2023	Other/Unspecified	2	Unspecified	H	non-précisé	2	1	1	0	1	0	N/A	5	1	2	1	Psychotic Disorder, Unspecified; Stimulant Use Disorder (Amphetamine-Type)	Unspecified	2	0	1	1	0	Non-précisé	1	1	1	0	0	1	1	0	0	0	0	0	1	0	1	Pauvre	Partiel	Assault (ss. 265-268); Fail to Comply (various); Fail to Comply with Probation Order (s. 733.1); Possession Offence (various); Theft (ss. 322-334)	0	0
0	1	1	1	0	2009	Assault (ss. 265-268)	Detention avec modalites	Other	H	47	0	2	0	0	0	1	N/A	23	1	0	0	Schizoaffective Disorder	Substance Use Disorder	2	0	0	0	0	Neurologique	1	1	1	0	0	1	0	1	0	0	1	1	0	0	0	Pauvre	Pauvre	Assault (ss. 265-268)	0	0
1	1	0	1	0	2018	Assault (ss. 265-268); Fail to Comply with Probation Order (s. 733.1); Uttering Threats (s. 264.1); Weapons Offence (various)	Detention avec modalites	Liberation avec modalites	H	25	0	2	1	0	0	0	2021	15	1	1	2	Schizophrenia	Multiple: Neurocognitive / Organic; Personality Disorder; Substance Use Disorder	1	0	1	1	1	Non-précisé	1	0	0	2	0	0	1	1	0	0	1	1	0	0	0	2	Pauvre	Assault (ss. 265-268); Break and Enter (s. 348); Fail to Comply with Probation Order (s. 733.1); Obstruct Peace Officer (s. 129); Possession Offence (various); Uttering Threats (s. 264.1)	0	0
1	1	0	1	0	2023	Break and Enter (s. 348); Mischief (s. 430); Obstruct Peace Officer (s. 129); Uttering Threats (s. 264.1)	Liberation inconditionnelle	Unspecified	F	32	1	0	1	0	0	0	N/A	2	1	2	1	Bipolar Disorder, Unspecified	Substance Use Disorder	2	1	1	1	2	Non-précisé	0	2	2	2	2	2	1	2	2	2	2	1	1	2	1	Partiel	Pauvre	Other/Unspecified	0	0
1	1	1	1	0	2021	Assault (ss. 265-268); Assault with a Weapon (s. 267); Criminal Harassment (s. 264); Theft (ss. 322-334); Uttering Threats (s. 264.1)	Liberation avec modalites	Liberation avec modalites	H	39	2	2	2	0	0	1	237	19	1	1	1	Schizophrenia	Multiple: Personality Disorder; Substance Use Disorder	2	2	1	1	1	Autre	0	2	2	2	2	2	2	2	2	2	2	1	1	2	1	2	Absent	Fail to Comply (various); Fail to Comply with Probation Order (s. 733.1); Fail to Comply with Release Order (s. 145); Theft (ss. 322-334)	0	0
1	1	0	1	1	2022	Mischief (s. 430); Uttering Threats (s. 264.1)	Liberation avec modalites	Liberation inconditionnelle	H	34	0	0	1	0	0	0	N/A	15	1	0	0	Schizoaffective Disorder	Unspecified	2	2	2	2	2	Non-précisé	1	1	0	0	0	0	0	0	0	0	2	0	0	0	0	Bon	Bon	Other/Unspecified	0	0
1	0	0	1	0	2018	Fail to Comply with Probation Order (s. 733.1); Mischief (s. 430); Weapons Offence (various)	Liberation avec modalites	Unspecified	H	44	1	0	1	0	1	0	N/A	17	1	1	0	Schizophrenia	Substance Use Disorder	0	1	0	0	0	Non-précisé	1	1	0	0	0	0	0	0	0	0	2	0	0	0	0	Bon	Bon	Other/Unspecified	0	0
1	0	0	1	0	2020	Uttering Threats (s. 264.1)	Liberation avec modalites	Unspecified	F	41	0	0	1	0	1	0	N/A	16	20	0	0	Bipolar Disorder, Unspecified; Bipolar I Disorder	Multiple: Personality Disorder; Substance Use Disorder	2	1	2	2	1	Non-précisé	0	1	2	2	2	2	1	1	2	2	2	1	1	0	1	Partiel	Partiel	Uttering Threats (s. 264.1)	0	0
1	0	0	1	0	2010	Assault (ss. 265-268); Theft (ss. 322-334); Weapons Offence (various)	Liberation avec modalites	Unspecified	H	49	0	1	0	0	0	0	N/A	33	1	2	2	Schizophrenia	Multiple: Personality Disorder; Substance Use Disorder	2	1	1	1	0	Non-précisé	1	1	1	2	2	1	2	2	2	2	1	1	1	2	1	Absent	Absent	Assault (ss. 265-268); Break and Enter (s. 348); Mischief (s. 430); Possession Offence (various); Theft (ss. 322-334); Uttering Threats (s. 264.1)	0	0
1	1	0	1	0	2022	Criminal Harassment (s. 264); Fail to Comply with Probation Order (s. 733.1)	Liberation avec modalites	Unspecified	H	non-précisé	1	0	1	0	1	0	N/A	N/A	1	2	0	Psychotic Disorder, Unspecified	Unspecified	2	0	0	0	0	Non-précisé	1	1	0	0	0	0	0	0	0	0	0	0	0	0	0	Bon	Bon	Unspecified	0	0
1	1	1	1	0	2001	Mischief (s. 430); Weapons Offence (various)	Detention avec modalites	Other	H	59	0	2	1	0	0	1	7972	34	1	1	2	Schizophrenia	Unspecified	0	0	0	0	0	Respiratoire	1	1	1	2	2	1	1	1	2	2	2	1	2	2	2	Absent	Absent	Assault (ss. 265-268); Assault with a Weapon (s. 267); Mischief (s. 430)	0	0
1	1	0	1	0	2022	Assault (ss. 265-268)	Liberation avec modalites	Unspecified	F	non-précisé	2	2	1	0	0	0	N/A	6	1	2	2	Unspecified	Substance Use Disorder	1	0	0	0	0	Non-précisé	1	2	2	2	2	2	2	2	2	2	1	1	1	2	2	Partiel	Partiel	Other/Unspecified	0	0
1	1	1	1	0	2020	Other/Unspecified	Liberation avec modalites	Liberation inconditionnelle	H	20	0	2	2	0	2	0	N/A	6	2	0	0	Schizoaffective Disorder	Neurodevelopmental Disorder	0	0	0	0	0	Autre	1	1	0	0	0	0	0	0	0	0	0	0	1	0	1	Partiel	Pauvre	Other/Unspecified	0	0
1	1	1	0	0	2023	Other/Unspecified	Detention avec modalites - pt inapte	Unspecified	H	64	0	2	2	0	0	1	N/A	1	1	2	1	Unspecified	Multiple: Anxiety / Trauma; Substance Use Disorder	2	1	0	0	0	Non-précisé	2	2	0	0	0	0	0	0	0	0	0	1	0	0	0	Absent	Absent	Other/Unspecified	0	0
1	1	0	0	1	2019	Assault (ss. 265-268); Fail to Comply with Probation Order (s. 733.1); Uttering Threats (s. 264.1)	Detention avec modalites	Unspecified	F	40	0	2	1	0	1	1	1571	26	46	1	1	Schizoaffective Disorder	Multiple: Personality Disorder; Substance Use Disorder	1	1	2	1	0	Non-précisé	0	1	0	0	0	0	0	0	0	0	0	1	1	2	1	2	Partiel	Assault (ss. 265-268); Fail to Comply (various); Fail to Comply with Probation Order (s. 733.1); Fail to Comply with Release Order (s. 145); Mischief (s. 430); Possession Offence (various); Theft (ss. 322-334)	0	0
1	1	1	0	0	2023	Assault (ss. 265-268)	Detention avec modalites - pt inapte	Unspecified	H	non-précisé	2	2	2	2	2	2	N/A	2	2	2	2	Unspecified	Unspecified	2	2	2	2	2	Autre	2	2	2	2	2	2	2	2	2	2	2	2	2	2	2	2	2	Unspecified	2	2
1	0	0	1	0	1999	Other/Unspecified	Liberation avec modalites	Unspecified	H	62	0	2	1	0	0	0	N/A	44	12	0	0	Schizophrenia	Other/Unspecified	2	0	0	0	0	Non-précisé	1	1	1	0	0	0	0	0	0	0	0	1	0	0	0	Bon	Bon	Homicide (s. 235)	0	0
1	1	0	1	0	2016	Assault (ss. 265-268); Assault with a Weapon (s. 267); Mischief (s. 430); Uttering Threats (s. 264.1)	Liberation avec modalites	Unspecified	H	non-précisé	2	1	1	0	1	0	N/A	N/A	1	2	0	Schizophrenia	Substance Use Disorder	2	0	0	0	1	Non-précisé	1	1	1	0	0	0	0	0	0	0	0	0	0	0	0	Partiel	Partiel	Unspecified	0	0
1	1	1	1	0	2007	Assault (ss. 265-268); Theft (ss. 322-334)	Liberation avec modalites	Suivre recommandation psychiatre	H	43	0	2	1	0	0	0	N/A	24	11	1	0	Schizoaffective Disorder	Multiple: Personality Disorder; Substance Use Disorder	2	1	1	0	1	Non-précisé	1	1	2	2	2	2	2	2	2	2	2	2	1	0	1	Pauvre	Pauvre	Assault (ss. 265-268); Assault with a Weapon (s. 267); Fail to Comply (various); Fail to Comply with Probation Order (s. 733.1); Fail to Comply with Release Order (s. 145); Mischief (s. 430); Obstruct Peace Officer (s. 129); Possession Offence (various); Theft (ss. 322-334); Uttering Threats (s. 264.1)	0	0
1	0	0	1	0	2023	Assault (ss. 265-268); Mischief (s. 430); Uttering Threats (s. 264.1)	Detention avec modalites	Unspecified	H	39	1	2	0	1	0	1	87	15	1	0	1	Unspecified	Substance Use Disorder	2	2	2	2	1	Non-précisé	0	0	2	2	2	1	1	0	2	0	0	1	1	0	1	Absent	Absent	Other/Unspecified	0	0
1	1	0	1	0	2017	Assault (ss. 265-268)	Detention avec modalites	Unspecified	H	46	0	2	0	0	0	1	1162	17	15	2	2	Schizophrenia	Substance Use Disorder	2	2	2	1	0	Substance-related	1	1	1	0	0	1	1	0	0	0	1	1	1	1	1	Absent	Absent	Assault (ss. 265-268); Possession Offence (various)	0	0
1	1	0	1	0	2013	Assault (ss. 265-268); Fail to Comply with Probation Order (s. 733.1); Uttering Threats (s. 264.1); Weapons Offence (various)	Detention avec modalites	Detention avec modalites	H	41	0	2	1	0	0	1	3520	22	1	1	2	Schizoaffective Disorder	Multiple: Anxiety / Trauma; Personality Disorder; Substance Use Disorder	2	0	0	0	0	Autre	0	1	2	2	2	1	0	0	1	0	1	1	1	0	1	Pauvre	Pauvre	Assault (ss. 265-268); Break and Enter (s. 348); Obstruct Peace Officer (s. 129); Possession Offence (various); Theft (ss. 322-334); Uttering Threats (s. 264.1); Weapons Offence (various)	0	0
1	0	0	1	0	2021	Theft (ss. 322-334)	Liberation avec modalites	Other	H	58	0	1	1	0	0	0	N/A	42	1	2	2	Schizoaffective Disorder	Other/Unspecified	2	0	0	0	0	Non-précisé	0	1	1	2	1	1	1	1	0	0	1	1	0	0	0	Absent	Partiel	Other/Unspecified	0	0
1	0	0	1	0	2023	Other/Unspecified	Detention avec modalites	Unspecified	H	41	1	2	0	0	0	0	N/A	N/A	1	1	1	Unspecified	Personality Disorder	2	2	2	2	2	Non-précisé	0	0	1	0	0	1	1	0	0	0	0	1	1	0	1	Absent	Absent	Assault (ss. 265-268); Criminal Harassment (s. 264); Fail to Comply with Probation Order (s. 733.1)	0	0
1	1	0	1	0	2019	Uttering Threats (s. 264.1)	Detention avec modalites	Unspecified	H	37	2	2	0	0	2	1	N/A	27	1	1	0	Unspecified	Multiple: Neurocognitive / Organic; Neurodevelopmental Disorder; Personality Disorder; Substance Use Disorder	2	0	0	0	0	Non-précisé	1	1	2	2	2	2	2	2	2	2	2	1	0	0	0	Absent	Partiel	Assault (ss. 265-268); Fail to Comply with Probation Order (s. 733.1); Intimidation (s. 423); Mischief (s. 430); Possession Offence (various); Theft (ss. 322-334); Uttering Threats (s. 264.1)	0	0
1	1	0	1	0	2015	Assault (ss. 265-268); Mischief (s. 430); Weapons Offence (various)	Liberation avec modalites	Unspecified	H	30	2	2	2	2	0	0	N/A	N/A	1	1	1	Antisocial Personality Disorder; Narcissistic Personality Disorder	Multiple: Mood Disorder; Psychotic Disorder; Substance Use Disorder	2	2	2	1	1	Neurodéveloppemental/Psychiatrique; Neurologique	0	2	0	0	0	0	0	0	0	0	1	2	2	2	2	Absent	Pauvre	Fail to Comply with Probation Order (s. 733.1); Possession Offence (various)	0	0
1	1	1	1	0	2023	Assault (ss. 265-268); Theft (ss. 322-334)	Liberation avec modalites - pt inapte	Unspecified	H	19	0	2	2	0	0	0	N/A	12	1	0	1	Attention-Deficit/Hyperactivity Disorder	Multiple: Anxiety / Trauma; Psychotic Disorder	0	0	0	0	0	Non-précisé	1	1	0	0	0	0	0	0	0	0	0	1	1	1	1	Absent	Absent	Other/Unspecified	0	0
1	1	0	1	0	2011	Assault (ss. 265-268); Uttering Threats (s. 264.1)	Liberation avec modalites	Unspecified	H	37	0	2	0	0	0	0	N/A	14	1	0	0	Schizophrenia; Stimulant Use Disorder (Amphetamine-Type)	Personality Disorder	1	2	2	1	0	Non-précisé	0	2	1	0	0	1	1	0	0	0	1	1	1	0	1	Absent	Pauvre	Fail to Comply (various); Fail to Comply with Probation Order (s. 733.1); Possession Offence (various); Theft (ss. 322-334); Uttering Threats (s. 264.1)	0	0
1	1	0	1	0	2004	Other/Unspecified	Liberation avec modalites	Unspecified	H	44	0	2	1	0	0	0	N/A	23	1	1	0	Schizoaffective Disorder	Unspecified	2	0	0	0	0	Non-précisé	1	1	1	0	0	0	0	0	0	0	0	1	0	0	0	Partiel	Partiel	Other/Unspecified	0	0
1	1	1	1	0	2021	Assault (ss. 265-268); Weapons Offence (various)	Liberation avec modalites	Liberation inconditionnelle	F	26	0	2	1	0	0	0	N/A	4	5	0	0	Schizoaffective Disorder	Unspecified	2	0	0	0	0	Non-précisé	1	0	1	0	0	0	1	0	1	0	1	0	1	0	1	Partiel	Partiel	Other/Unspecified	0	0
1	1	0	1	0	2018	Assault (ss. 265-268); Uttering Threats (s. 264.1)	Liberation avec modalites	Other	H	32	1	0	1	0	2	0	N/A	13	1	1	0	Unspecified	Substance Use Disorder	2	0	0	0	0	Non-précisé	2	2	2	2	2	2	2	2	2	2	2	2	0	0	0	Partiel	Bon	Aggravated Assault (s. 268); Assault (ss. 265-268); Fail to Comply with Probation Order (s. 733.1); Mischief (s. 430); Possession Offence (various); Theft (ss. 322-334)	0	0
1	0	0	1	0	2022	Other/Unspecified	Liberation avec modalites	Unspecified	H	31	0	1	1	0	0	0	N/A	2	4	0	0	Psychotic Disorder, Unspecified; Schizoaffective Disorder; Schizophrenia	Substance Use Disorder	2	0	0	0	0	Non-précisé	1	1	0	0	0	0	0	0	0	0	0	0	0	0	0	2	Partiel	Fail to Comply with Probation Order (s. 733.1)	0	0
1	0	0	1	0	2023	Mischief (s. 430)	Liberation avec modalites	Unspecified	H	26	0	1	1	0	0	0	N/A	9	1	2	1	Schizoaffective Disorder	Multiple: Personality Disorder; Substance Use Disorder	2	0	1	2	0	Non-précisé	0	0	0	0	0	0	0	0	0	0	0	1	1	0	1	Pauvre	Partiel	Fail to Comply (various); Fail to Comply with Probation Order (s. 733.1); Possession Offence (various); Uttering Threats (s. 264.1); Weapons Offence (various)	0	0
1	1	0	1	0	2023	Other/Unspecified	Detention avec modalites	Suivre recommandation psychiatre	H	32	0	2	1	1	0	1	N/A	12	11	1	1	Schizophrenia	Multiple: Personality Disorder; Substance Use Disorder	2	0	1	0	0	Autre	0	0	1	0	0	1	1	0	0	0	1	1	1	0	1	Partiel	Partiel	Assault (ss. 265-268); Criminal Harassment (s. 264); Fail to Comply (various); Fail to Comply with Probation Order (s. 733.1); Mischief (s. 430); Uttering Threats (s. 264.1)	0	0
1	1	0	1	0	2022	Assault (ss. 265-268); Break and Enter (s. 348)	Liberation avec modalites - pt inapte	Unspecified	H	56	0	0	2	2	2	2	N/A	2	2	2	2	Unspecified	Unspecified	2	2	2	2	2	Non-précisé	2	2	2	2	2	2	2	2	2	2	2	2	2	2	2	2	2	Unspecified	2	2
1	1	0	1	0	2018	Fail to Comply with Probation Order (s. 733.1)	Detention avec modalites	Suivre recommandation psychiatre	H	27	0	2	0	0	0	1	N/A	7	4	1	2	Schizophrenia	Multiple: Neurodevelopmental Disorder; Substance Use Disorder	2	1	1	1	1	Traumatisme craniocerebral/TBI	0	0	1	0	0	0	0	0	0	0	0	1	0	1	0	Absent	Pauvre	Fail to Comply (various); Fail to Comply with Release Order (s. 145)	0	0
1	1	0	1	0	2011	Assault (ss. 265-268); Uttering Threats (s. 264.1)	Liberation avec modalites	Other	H	55	0	2	1	0	0	0	N/A	37	1	0	0	Unspecified	Other/Unspecified	0	0	0	0	0	Autre	0	0	0	0	0	0	0	0	0	0	0	1	1	0	1	Absent	Pauvre	Other/Unspecified	0	0
1	1	0	1	0	2020	Other/Unspecified	Detention avec modalites sans possibilite de sorties	Unspecified	H	62	2	2	1	0	0	1	N/A	N/A	1	2	2	Schizoaffective Disorder	Other/Unspecified	2	2	2	2	2	Non-précisé	2	1	2	2	2	2	1	1	0	1	0	1	2	2	2	Absent	Absent	Unspecified	2	2
1	1	1	1	0	2020	Criminal Harassment (s. 264)	Liberation avec modalites	Other	H	57	0	0	1	0	0	0	N/A	37	1	2	0	Schizophrenia	Unspecified	2	2	2	2	2	Rénal/Urologique	1	0	0	0	0	0	0	0	0	0	1	0	0	0	0	Partiel	Partiel	Criminal Harassment (s. 264)	0	0
1	0	0	1	0	2023	Assault (ss. 265-268)	Liberation avec modalites	Unspecified	H	50	0	1	1	0	0	0	N/A	28	27	1	1	Schizoaffective Disorder	Substance Use Disorder	2	1	1	1	0	Non-précisé	1	1	0	0	0	0	0	0	0	0	0	0	1	0	1	Pauvre	Partiel	Assault (ss. 265-268); Uttering Threats (s. 264.1)	0	0
1	0	0	1	0	2022	Other/Unspecified	Liberation avec modalites	Unspecified	H	48	0	0	1	0	0	0	N/A	20	1	2	0	Schizoaffective Disorder	Unspecified	2	2	2	2	2	Non-précisé	1	1	0	0	0	0	0	0	0	0	0	0	0	0	0	Absent	Partiel	Assault (ss. 265-268); Assault with a Weapon (s. 267); Possession Offence (various); Weapons Offence (various)	0	0
1	1	1	1	0	2019	Aggravated Assault (s. 268); Assault (ss. 265-268); Break and Enter (s. 348); Obstruct Peace Officer (s. 129)	Detention avec modalites	Unspecified	H	34	0	2	1	0	1	0	N/A	15	6	0	0	Psychotic Disorder, Unspecified	Substance Use Disorder	2	0	0	0	0	Non-précisé	1	1	0	0	0	0	0	0	0	0	0	0	0	0	0	Pauvre	2	Other/Unspecified	0	0
1	1	1	1	0	2018	Criminal Harassment (s. 264); Uttering Threats (s. 264.1)	Liberation avec modalites	Other	H	37	0	2	1	0	1	0	N/A	N/A	1	2	0	Schizophrenia	Substance Use Disorder	2	1	1	0	0	Non-précisé	2	1	0	0	0	0	0	0	0	0	0	0	0	0	0	Pauvre	Partiel	Other/Unspecified	0	0
1	1	1	1	0	2017	Uttering Threats (s. 264.1)	Liberation avec modalites	Liberation inconditionnelle	H	33	0	1	1	0	0	0	N/A	12	5	0	0	Schizophrenia	Substance Use Disorder	2	0	0	0	0	Non-précisé	1	1	1	0	0	0	0	0	0	0	0	0	0	0	0	Bon	Bon	Uttering Threats (s. 264.1)	0	0
1	1	1	1	0	2022	Other/Unspecified	Liberation avec modalites	Other	F	31	0	2	1	0	0	0	N/A	N/A	20	2	1	Schizophrenia	Substance Use Disorder	2	0	1	0	0	Non-précisé	0	0	1	0	0	0	0	0	0	0	0	1	1	0	1	Partiel	Partiel	Other/Unspecified	0	0
1	1	1	1	0	2021	Aggravated Assault (s. 268); Assault (ss. 265-268); Mischief (s. 430); Weapons Offence (various)	Liberation avec modalites	Liberation inconditionnelle	H	31	0	0	1	0	1	0	N/A	N/A	1	0	0	Schizophrenia	Substance Use Disorder	2	0	0	0	0	Non-précisé	1	1	0	0	0	0	0	0	0	0	0	1	0	0	0	Partiel	Pauvre	Other/Unspecified	0	0
1	1	0	1	0	2023	Assault (ss. 265-268)	Liberation avec modalites	Suivre recommandation psychiatre	H	31	0	0	1	0	1	0	N/A	6	6	0	0	Unspecified	Substance Use Disorder	2	0	1	0	0	Non-précisé	0	0	0	0	0	0	0	0	0	0	0	0	0	0	0	2	Partiel	Other/Unspecified	0	0
1	1	1	1	0	2009	Assault (ss. 265-268)	Liberation avec modalites	Unspecified	H	non-précisé	0	2	1	0	0	0	N/A	N/A	1	0	0	Schizophrenia	Substance Use Disorder	2	0	1	0	0	Non-précisé	1	1	0	0	0	0	1	0	0	0	0	1	1	0	1	Pauvre	Pauvre	Other/Unspecified	0	0
1	1	1	0	0	2023	Other/Unspecified	Liberation avec modalites	Suivre recommandation psychiatre	H	51	0	2	1	0	0	0	N/A	27	1	1	0	Schizophrenia	Substance Use Disorder	2	0	0	0	0	Neurologique; Substance-related; Traumatisme craniocerebral/TBI	1	1	1	0	0	0	0	0	0	0	1	1	0	0	0	Bon	Partiel	Fail to Comply (various); Fail to Comply with Probation Order (s. 733.1); Theft (ss. 322-334); Uttering Threats (s. 264.1)	0	0
1	1	1	1	0	2011	Assault (ss. 265-268); Obstruct Peace Officer (s. 129)	Liberation avec modalites	Suivre recommandation psychiatre	H	36	0	2	1	0	0	0	N/A	18	1	0	0	Schizophrenia	Multiple: Personality Disorder; Substance Use Disorder	2	1	1	1	0	Non-précisé	0	1	1	0	0	1	0	0	0	0	0	1	0	0	0	Bon	Bon	Fail to Comply with Release Order (s. 145); Uttering Threats (s. 264.1)	0	0
1	1	0	0	0	2019	Mischief (s. 430)	Liberation avec modalites	Unspecified	H	30	0	0	1	0	0	0	N/A	5	6	0	0	Schizophrenia	Other/Unspecified	2	2	2	2	2	Neurologique	1	0	2	2	2	2	2	2	2	2	2	2	0	0	0	2	Pauvre	Other/Unspecified	0	0
1	1	0	1	0	2011	Assault (ss. 265-268); Fail to Comply with Probation Order (s. 733.1); Theft (ss. 322-334)	Liberation avec modalites	Liberation inconditionnelle	H	41	0	2	1	0	0	0	N/A	20	1	1	0	Schizoaffective Disorder	Substance Use Disorder	1	1	1	0	0	Non-précisé	1	0	0	0	0	0	0	0	0	0	0	1	1	0	1	2	Pauvre	Other/Unspecified	0	0
1	0	0	1	0	2019	Assault (ss. 265-268); Fail to Comply with Probation Order (s. 733.1); Mischief (s. 430); Theft (ss. 322-334); Weapons Offence (various)	Liberation avec modalites	Unspecified	H	32	0	2	0	1	0	1	76	16	1	1	1	Schizophrenia	Multiple: Personality Disorder; Substance Use Disorder	2	0	0	1	1	Non-précisé	0	0	1	0	0	0	0	1	0	0	1	1	0	0	0	2	Absent	Assault (ss. 265-268); Fail to Comply (various); Fail to Comply with Probation Order (s. 733.1); Mischief (s. 430); Possession Offence (various); Uttering Threats (s. 264.1)	0	0
1	1	1	1	1	2016	Obstruct Peace Officer (s. 129); Theft (ss. 322-334)	Liberation avec modalites	Suivre recommandation psychiatre	H	30	0	1	1	0	1	0	N/A	9	1	2	1	Schizophrenia	Multiple: Neurodevelopmental Disorder; Substance Use Disorder	2	0	1	1	0	Auto-immun; Cardiovasculaire; Endocrine/Metabolique; Gastro-intestinal; Respiratoire	0	0	0	0	0	0	1	1	0	0	0	1	1	0	1	2	Pauvre	Mischief (s. 430); Uttering Threats (s. 264.1)	0	0
1	1	1	1	1	2021	Assault (ss. 265-268); Weapons Offence (various)	Liberation avec modalites	Liberation inconditionnelle	F	61	1	0	1	0	0	0	N/A	7	1	0	1	Schizophrenia	Other/Unspecified	1	1	0	0	0	Non-précisé	1	1	0	0	0	0	0	0	0	0	0	1	0	0	0	Bon	Bon	Other/Unspecified	0	0
1	0	0	1	0	2023	Assault (ss. 265-268)	Liberation avec modalites	Unspecified	H	22	0	0	1	0	1	0	N/A	16	1	0	0	Posttraumatic Stress Disorder	Unspecified	2	0	0	0	0	Non-précisé	1	1	0	0	0	0	0	0	0	0	0	0	0	0	0	Bon	Bon	Uttering Threats (s. 264.1)	0	0
1	1	1	1	0	2012	Other/Unspecified	Liberation avec modalites	Liberation inconditionnelle	H	34	0	2	0	1	0	1	69	13	1	2	1	Unspecified	Multiple: Neurodevelopmental Disorder; Substance Use Disorder	1	0	1	1	0	Non-précisé	0	0	0	0	0	0	0	0	0	0	0	0	0	0	0	Partiel	Partiel	Other/Unspecified	0	0
1	0	0	0	0	2018	Other/Unspecified	Liberation avec modalites	Unspecified	F	44	1	0	1	0	0	0	N/A	26	20	0	0	Unspecified	Substance Use Disorder	2	1	0	0	0	Autre	1	1	0	0	0	0	0	0	0	0	0	0	0	0	0	Bon	Bon	Other/Unspecified	0	0
1	1	0	1	0	2010	Mischief (s. 430)	Liberation avec modalites	Other	H	34	0	2	1	0	0	0	N/A	26	1	1	0	Unspecified	Substance Use Disorder	2	0	1	0	0	Non-précisé	1	1	2	2	2	2	2	2	2	2	1	1	1	0	0	2	Pauvre	Assault (ss. 265-268); Assault with a Weapon (s. 267); Break and Enter (s. 348); Fail to Comply (various); Fail to Comply with Probation Order (s. 733.1); Theft (ss. 322-334); Uttering Threats (s. 264.1)	0	0
1	1	0	1	0	2023	Assault (ss. 265-268)	Detention avec modalites	Liberation avec modalites	H	45	0	2	0	0	0	1	84	14	1	0	1	Schizophrenia	Unspecified	2	2	2	2	2	Non-précisé	0	1	0	0	0	0	0	0	0	0	1	1	2	2	2	Partiel	Bon	Homicide (s. 235); Uttering Threats (s. 264.1)	2	2
1	0	0	1	0	2022	Assault (ss. 265-268); Assault with a Weapon (s. 267)	Liberation avec modalites	Unspecified	H	30	0	1	1	0	1	0	N/A	N/A	1	0	1	Bipolar Disorder, Unspecified; Bipolar I Disorder	Unspecified	2	0	0	0	0	Non-précisé	0	0	2	2	2	2	2	2	2	2	2	2	1	0	1	2	Partiel	Assault (ss. 265-268)	2	2
1	0	0	0	0	2018	Assault (ss. 265-268); Assault with a Weapon (s. 267); Fail to Comply with Probation Order (s. 733.1); Mischief (s. 430); Obstruct Peace Officer (s. 129); Theft (ss. 322-334); Uttering Threats (s. 264.1); Weapons Offence (various)	Detention avec modalites	Unspecified	H	45	0	2	2	0	0	0	N/A	N/A	1	0	0	Unspecified	Multiple: Personality Disorder; Substance Use Disorder	2	0	0	0	0	Non-précisé	1	1	0	0	0	0	0	0	0	0	0	0	0	0	0	Partiel	Partiel	Other/Unspecified	0	0
1	0	0	1	0	2007	Criminal Harassment (s. 264)	Liberation avec modalites	Unspecified	H	non-précisé	0	1	1	0	1	0	N/A	N/A	1	2	0	Unspecified	Anxiety / Trauma	2	2	2	2	2	Non-précisé	1	1	0	0	0	0	0	0	0	0	0	1	0	0	0	Partiel	Partiel	Unspecified	0	0
1	1	0	1	1	2018	Assault (ss. 265-268); Mischief (s. 430); Weapons Offence (various)	Liberation avec modalites	Suivre recommandation psychiatre	H	41	0	2	1	1	0	0	N/A	12	6	1	1	Unspecified	Multiple: Personality Disorder; Substance Use Disorder	2	1	0	0	0	Non-précisé	0	0	2	2	2	2	2	2	2	2	2	2	1	0	1	Pauvre	Pauvre	Assault (ss. 265-268); Criminal Harassment (s. 264); Fail to Comply (various); Fail to Comply with Release Order (s. 145); Obstruct Peace Officer (s. 129); Uttering Threats (s. 264.1)	0	0
1	1	0	1	0	2018	Assault (ss. 265-268); Theft (ss. 322-334)	Detention avec modalites	Suivre recommandation psychiatre	H	49	1	2	0	1	0	0	N/A	12	1	1	0	Schizoaffective Disorder	Substance Use Disorder	2	0	1	1	0	Non-précisé	1	1	1	0	0	0	1	1	0	0	1	0	0	0	0	Partiel	2	Assault (ss. 265-268); Fail to Comply (various); Fail to Comply with Probation Order (s. 733.1); Obstruct Peace Officer (s. 129); Possession Offence (various); Uttering Threats (s. 264.1)	0	0
1	1	0	1	0	2021	Criminal Harassment (s. 264); Obstruct Peace Officer (s. 129)	Detention avec modalites	Liberation inconditionnelle	H	54	0	2	2	1	0	0	N/A	20	1	1	1	Psychotic Disorder, Unspecified	Substance Use Disorder	2	0	0	1	0	Autre	1	1	0	0	0	1	1	0	0	0	0	0	1	0	1	2	Bon	Assault (ss. 265-268); Criminal Harassment (s. 264); Fail to Comply (various); Fail to Comply with Release Order (s. 145); Obstruct Peace Officer (s. 129); Possession Offence (various); Uttering Threats (s. 264.1)	0	0
1	1	1	1	0	2020	Assault (ss. 265-268)	Liberation avec modalites	Liberation inconditionnelle	H	44	1	0	1	0	1	0	N/A	N/A	1	0	0	Schizoaffective Disorder	Multiple: Personality Disorder; Psychotic Disorder	2	0	0	0	0	Non-précisé	1	1	0	0	0	0	0	0	0	0	0	1	0	0	0	Bon	Bon	Assault (ss. 265-268); Fail to Comply with Probation Order (s. 733.1)	0	0
1	1	1	1	0	2021	Other/Unspecified	Liberation avec modalites	Liberation inconditionnelle	H	56	1	0	1	0	0	0	N/A	31	1	1	0	Unspecified	Multiple: Personality Disorder; Substance Use Disorder	2	0	0	0	0	Autre	1	1	0	0	0	0	0	0	0	0	0	0	0	0	0	Partiel	Partiel	Assault (ss. 265-268); Break and Enter (s. 348); Criminal Harassment (s. 264); Fail to Comply (various); Fail to Comply with Probation Order (s. 733.1); Fail to Comply with Release Order (s. 145); Mischief (s. 430); Possession Offence (various); Theft (ss. 322-334); Uttering Threats (s. 264.1)	0	0
1	1	1	1	0	2009	Assault (ss. 265-268); Fail to Comply with Probation Order (s. 733.1)	Detention avec modalites	Suivre recommandation psychiatre	H	34	0	2	1	0	0	1	3299	16	1	2	0	Schizophrenia	Substance Use Disorder	2	0	0	0	0	Non-précisé	1	1	1	0	0	1	1	0	0	0	1	1	0	0	0	Partiel	Partiel	Assault (ss. 265-268); Break and Enter (s. 348); Fail to Comply (various); Fail to Comply with Probation Order (s. 733.1); Fail to Comply with Release Order (s. 145); Mischief (s. 430); Possession Offence (various); Theft (ss. 322-334); Uttering Threats (s. 264.1)	0	0
1	1	0	1	0	2019	Other/Unspecified	Detention avec modalites	Suivre recommandation psychiatre	H	22	0	2	1	0	0	1	1387	9	1	2	0	Unspecified	Multiple: Anxiety / Trauma; Personality Disorder; Substance Use Disorder	2	0	0	0	0	Non-précisé	0	2	2	0	0	1	2	0	0	0	1	1	1	1	1	Pauvre	Pauvre	Obstruct Peace Officer (s. 129); Possession Offence (various)	0	0
1	1	1	1	0	2022	Assault (ss. 265-268)	Liberation avec modalites	Liberation inconditionnelle	H	22	0	2	1	0	0	1	49	3	5	2	1	Schizophrenia	Substance Use Disorder	2	1	1	1	0	Autre	0	0	1	1	0	1	0	0	0	0	0	1	0	0	0	Partiel	Partiel	Assault (ss. 265-268)	0	0
1	1	0	1	0	2006	Assault (ss. 265-268)	Detention sans possilite de sorties	Suivre recommandation psychiatre	H	35	0	2	1	0	0	1	N/A	20	1	2	0	Unspecified	Multiple: Personality Disorder; Substance Use Disorder	1	0	0	0	0	Non-précisé	1	1	1	0	0	1	1	1	0	0	1	1	1	0	1	Pauvre	Partiel	Assault (ss. 265-268); Assault with a Weapon (s. 267); Fail to Comply (various); Fail to Comply with Probation Order (s. 733.1); Homicide (s. 235); Possession Offence (various); Uttering Threats (s. 264.1)	0	0
1	1	1	1	0	2021	Uttering Threats (s. 264.1)	Detention avec modalites - pt inapte	Suivre recommandation psychiatre	H	48	0	2	0	0	0	1	759	17	1	1	0	Schizoaffective Disorder; Schizophrenia	Substance Use Disorder	0	0	0	0	0	Non-précisé	2	2	1	0	0	0	0	1	0	0	1	1	1	0	1	Absent	Absent	Fail to Comply with Probation Order (s. 733.1); Uttering Threats (s. 264.1)	0	0
1	1	1	1	0	2017	Assault (ss. 265-268); Fail to Comply with Probation Order (s. 733.1); Mischief (s. 430)	Liberation avec modalites	Suivre recommandation psychiatre	H	54	1	1	0	0	0	0	N/A	33	1	0	0	Unspecified	Substance Use Disorder	1	0	0	1	0	Non-précisé	1	1	0	0	0	0	0	0	0	0	0	0	0	0	0	Bon	Bon	Assault (ss. 265-268); Uttering Threats (s. 264.1)	0	0
1	1	0	1	0	2019	Other/Unspecified	Detention avec modalites	Suivre recommandation psychiatre	H	40	1	2	0	0	0	1	N/A	16	1	1	1	Schizoaffective Disorder	Multiple: Neurodevelopmental Disorder; Substance Use Disorder	2	0	0	1	0	Non-précisé	2	2	1	0	0	0	0	1	0	0	0	1	1	0	1	Pauvre	Pauvre	Assault (ss. 265-268); Assault with a Weapon (s. 267); Fail to Comply (various); Fail to Comply with Probation Order (s. 733.1); Obstruct Peace Officer (s. 129); Theft (ss. 322-334); Uttering Threats (s. 264.1)	0	0
1	1	0	1	0	2023	Assault (ss. 265-268); Weapons Offence (various)	Detention avec modalites	Liberation avec modalites	H	43	0	2	0	0	0	1	101	6	1	1	0	Unspecified	Substance Use Disorder	2	0	0	0	0	Non-précisé	0	0	0	0	0	1	1	1	0	0	0	1	1	0	1	Absent	Absent	Other/Unspecified	0	0
1	0	0	0	0	2021	Assault (ss. 265-268); Theft (ss. 322-334); Weapons Offence (various)	Liberation avec modalites	Unspecified	H	47	0	1	1	0	1	0	N/A	25	1	0	0	Schizoaffective Disorder	Unspecified	2	1	0	0	0	Non-précisé	1	1	1	0	0	1	1	0	0	0	0	0	0	0	0	Pauvre	Partiel	Other/Unspecified	0	0
1	1	1	1	0	2021	Assault (ss. 265-268); Criminal Harassment (s. 264); Uttering Threats (s. 264.1); Weapons Offence (various)	Liberation avec modalites	Liberation avec modalites	H	44	0	1	1	0	1	0	N/A	23	1	0	1	Unspecified	Unspecified	2	0	0	0	0	Autre	0	1	2	2	2	1	1	0	0	0	0	0	1	0	1	Partiel	2	Assault (ss. 265-268); Assault with a Weapon (s. 267); Uttering Threats (s. 264.1)	0	0
1	1	0	1	0	2021	Other/Unspecified	Detention avec modalites	Other	H	51	0	2	1	0	0	1	N/A	31	1	2	0	Unspecified	Multiple: Anxiety / Trauma; Personality Disorder	0	0	0	0	0	Non-précisé	0	0	0	0	0	0	0	0	0	0	0	1	1	0	1	Pauvre	Pauvre	Criminal Harassment (s. 264)	0	0
1	0	0	1	0	2022	Aggravated Assault (s. 268); Assault (ss. 265-268); Assault with a Weapon (s. 267)	Liberation avec modalites	Unspecified	H	27	1	0	1	0	1	0	N/A	1	1	0	1	Psychotic Disorder, Unspecified; Schizoaffective Disorder; Schizophrenia	Unspecified	2	1	1	0	0	Non-précisé	1	1	0	0	0	0	0	1	0	0	1	0	1	0	1	Partiel	Partiel	Other/Unspecified	0	0
1	1	1	1	0	2022	Other/Unspecified	Detention avec modalites	Suivre recommandation psychiatre	H	33	0	2	1	0	0	1	240	12	1	2	0	Schizophrenia	Substance Use Disorder	2	0	0	1	0	Neurologique; Substance-related	0	1	1	0	0	1	1	0	0	0	0	1	0	0	0	Partiel	2	Criminal Harassment (s. 264)	0	0
1	1	1	1	0	1999	Assault (ss. 265-268)	Liberation avec modalites	Liberation inconditionnelle	H	42	0	2	1	0	0	1	N/A	26	5	0	0	Schizophrenia	Multiple: Personality Disorder; Psychotic Disorder; Substance Use Disorder	2	0	1	1	0	Non-précisé	1	1	1	0	0	1	1	1	0	0	0	1	0	0	0	Pauvre	Pauvre	Other/Unspecified	0	0
1	0	0	1	1	2023	Assault (ss. 265-268)	Liberation avec modalites	Unspecified	H	43	0	1	1	0	1	0	N/A	26	1	0	0	Psychotic Disorder, Unspecified	Substance Use Disorder	2	0	1	0	0	Non-précisé	1	1	0	0	0	0	0	0	0	0	0	0	0	0	0	Bon	Bon	Other/Unspecified	0	0
1	1	0	1	1	2021	Assault (ss. 265-268); Criminal Harassment (s. 264); Fail to Comply with Probation Order (s. 733.1); Theft (ss. 322-334)	Detention avec modalites	Suivre recommandation psychiatre	H	45	0	2	1	0	0	1	N/A	23	1	1	1	Unspecified	Substance Use Disorder	2	0	1	1	0	Infectieux; Substance-related	0	1	0	0	0	0	0	1	0	0	0	1	0	0	0	Absent	Pauvre	Assault (ss. 265-268); Break and Enter (s. 348); Fail to Comply (various); Fail to Comply with Probation Order (s. 733.1); Possession Offence (various); Theft (ss. 322-334); Uttering Threats (s. 264.1)	0	0
1	1	0	1	0	2023	Assault (ss. 265-268); Assault with a Weapon (s. 267)	Detention avec modalites	Liberation avec modalites	H	22	0	2	1	0	0	1	162	16	1	2	1	Schizophrenia	Multiple: Neurodevelopmental Disorder; Substance Use Disorder	2	1	1	0	0	Non-précisé	1	1	1	0	0	1	1	1	0	0	1	0	1	1	1	Partiel	Partiel	Other/Unspecified	0	0
1	1	0	1	0	2019	Uttering Threats (s. 264.1)	Detention avec modalites	Suivre recommandation psychiatre	H	26	0	2	1	0	0	1	37	6	1	0	1	Unspecified	Substance Use Disorder	2	0	1	1	0	Non-précisé	0	0	0	0	0	1	1	0	0	0	0	0	0	0	0	Absent	Absent	Other/Unspecified	0	0
1	0	0	1	0	2022	Assault (ss. 265-268); Mischief (s. 430); Theft (ss. 322-334); Weapons Offence (various)	Liberation avec modalites	Unspecified	H	41	1	2	1	0	0	0	N/A	N/A	1	0	2	Unspecified	Substance Use Disorder	2	0	1	1	0	Non-précisé	0	0	0	0	0	0	1	0	0	0	0	1	0	0	0	Absent	Pauvre	Other/Unspecified	0	0
1	0	0	1	0	2007	Fail to Comply with Probation Order (s. 733.1)	Liberation avec modalites	Unspecified	H	38	0	2	1	0	0	0	N/A	19	1	1	1	Schizophrenia	Substance Use Disorder	2	0	1	1	0	Non-précisé	1	1	1	0	0	0	0	1	0	0	1	0	0	0	0	Pauvre	Partiel	Fail to Comply with Probation Order (s. 733.1)	0	0
1	1	0	1	0	2021	Assault (ss. 265-268); Assault with a Weapon (s. 267); Weapons Offence (various)	Liberation avec modalites	Liberation inconditionnelle	F	47	1	1	1	0	1	0	N/A	26	1	1	0	Unspecified	Substance Use Disorder	2	0	1	0	0	Non-précisé	1	1	0	0	0	0	1	0	0	0	0	1	0	0	0	Partiel	Bon	Other/Unspecified	0	0
1	1	0	1	0	2023	Assault with a Weapon (s. 267); Criminal Harassment (s. 264); Uttering Threats (s. 264.1)	Detention sans possilite de sorties	Suivre recommandation psychiatre	F	43	1	2	1	0	1	1	N/A	23	1	2	1	Unspecified	Unspecified	1	1	1	0	0	Non-précisé	0	0	0	0	0	1	1	0	0	0	0	1	1	0	1	Partiel	Partiel	Uttering Threats (s. 264.1)	0	0
1	0	0	1	1	2020	Assault (ss. 265-268)	Liberation avec modalites	Unspecified	H	29	0	2	1	0	1	1	34	9	1	1	1	Schizoaffective Disorder	Substance Use Disorder	2	0	1	1	0	Non-précisé	0	0	1	1	0	1	1	0	0	0	0	0	1	0	1	Pauvre	Partiel	Assault (ss. 265-268); Uttering Threats (s. 264.1)	0	0
1	1	1	1	0	2023	Assault (ss. 265-268); Mischief (s. 430); Theft (ss. 322-334); Uttering Threats (s. 264.1)	Detention avec modalites	Unspecified	H	39	0	2	1	0	1	1	98	22	1	1	1	Unspecified	Unspecified	2	0	1	1	0	Infectieux; Neurologique	0	0	0	0	0	1	1	0	0	0	0	0	1	0	1	Absent	Pauvre	Other/Unspecified	0	0
1	1	1	1	0	2015	Aggravated Assault (s. 268); Assault (ss. 265-268); Mischief (s. 430)	Liberation avec modalites	Unspecified	H	48	0	2	0	1	0	1	161	28	1	1	1	Schizophrenia	Multiple: Personality Disorder; Substance Use Disorder	2	0	1	1	0	Non-précisé	0	0	0	0	0	1	0	0	0	0	0	0	1	0	1	Pauvre	Partiel	Assault (ss. 265-268); Fail to Comply with Probation Order (s. 733.1); Theft (ss. 322-334); Uttering Threats (s. 264.1); Weapons Offence (various)	0	0
1	0	0	1	0	2023	Other/Unspecified	Liberation avec modalites	Unspecified	H	46	0	0	1	0	1	0	N/A	17	6	0	0	Unspecified	Unspecified	2	1	0	0	0	Non-précisé	1	1	0	0	0	0	0	0	0	0	0	0	0	0	0	Bon	Bon	Criminal Harassment (s. 264); Fail to Comply (various); Fail to Comply with Release Order (s. 145)	0	0
[truncated: 248 more rows]
[truncated: 10 more columns]
